# Supplementary material for: 2-{5,5-Dimethyl-3-[2-(pyridin-2-yl)ethen­yl]cyclo­hex-2-enyl­idene}propane­dinitrile
Source: Acta Crystallogr Sect E Struct Rep Online. 2011 Jan 22;67(Pt 2):o453. doi: 10.1107/S1600536811001486 (PMC3051543; doi:10.1107/S1600536811001486)
Supplement: Supplementary file 1 [file e-67-0o453-sup1.cif]

##############################################################################
###                                                                        ###
###        Electronic paper (Acta Crystallographica Section E)             ###
###                                                                        ###
##############################################################################
#                                                                            #
# This CIF contains the data in a paper accepted for publication in Acta     #
# Crystallographica Section E. It conforms to the requirements of Notes      #
# for Authors for Section E, and has been peer reviewed under the auspices   #
# of the IUCr Commission on Journals.                                        #
#                                                                            #
# Full details of the Crystallographic Information File format               #
# are given in the paper "The Crystallographic Information File (CIF):       #
# a New Standard Archive File for Crystallography" by S. R. Hall, F. H.      #
# Allen and I. D. Brown [Acta Cryst. (1991), A47, 655-685].                  #
#                                                                            #
# The current version of the core CIF dictionary is obtainable from          #
# ftp://ftp.iucr.org/pub/cif_core.dic. The current version number is 2.4.    #
#                                                                            #
# Software is freely available for graphical display of the structure(s) in  #
# this CIF.  For information consult the CIF home page http://www.iucr.org/  #
# cif/home.html                                                              #
#                                                                            #
# This file may be used for bona fide research purposes within the           #
# scientific community so long as proper attribution is given to the journal # 
# article from which it was obtained.                                        #
#                                                                            #
##############################################################################
                                             
data_I
_audit_creation_method     SHELXL-97
_chemical_name_systematic
;
2-{5,5-Dimethyl-3-[2-(pyridin-2-yl)ethenyl]cyclohex-2-enylidene}propanedinitrile
;
_chemical_name_common     ?
_chemical_formula_moiety     'C18 H17 N3'
_chemical_formula_sum     'C18 H17 N3'
_chemical_formula_iupac     'C18 H17 N3'
_chemical_formula_weight     275.35
_chemical_melting_point     ?
_symmetry_cell_setting     triclinic
_symmetry_space_group_name_H-M     'P -1'
_symmetry_space_group_name_Hall     '-P 1'
loop_
    _symmetry_equiv_pos_as_xyz
    'x, y, z'
    '-x, -y, -z'
_cell_length_a     8.4910(17)
_cell_length_b     9.6516(19)
_cell_length_c     9.6532(19)
_cell_angle_alpha     89.06(3)
_cell_angle_beta     70.47(3)
_cell_angle_gamma     87.02(3)
_cell_volume     744.6(3)
_cell_formula_units_Z     2
_cell_measurement_reflns_used     3453
_cell_measurement_theta_min     2.45
_cell_measurement_theta_max     27.20
_cell_measurement_temperature     293(2)
_exptl_crystal_description     block
_exptl_crystal_colour     colorless
_exptl_crystal_size_max     0.24
_exptl_crystal_size_mid     0.20
_exptl_crystal_size_min     0.10
_exptl_crystal_density_diffrn     1.228
_exptl_crystal_density_meas     ?
_exptl_crystal_density_method     'not measured'
_exptl_crystal_F_000     292
_exptl_absorpt_coefficient_mu     0.074
_exptl_absorpt_correction_type     multi-scan
_exptl_absorpt_process_details     '(SADABS; Sheldrick, 2008)'
_exptl_absorpt_correction_T_min     0.9824
_exptl_absorpt_correction_T_max     0.9926
_exptl_special_details
;
;
_diffrn_ambient_temperature     293(2)
_diffrn_radiation_type     MoK\a
_diffrn_radiation_wavelength     0.71073
_diffrn_radiation_source     'fine-focus sealed tube'
_diffrn_radiation_monochromator     graphite
_diffrn_measurement_device_type     'Bruker SMART APEX CCD area-detector'
_diffrn_measurement_method     '\f and \w'
_diffrn_detector_area_resol_mean     ?
_diffrn_reflns_number     5037
_diffrn_reflns_av_R_equivalents     0.0204
_diffrn_reflns_av_sigmaI/netI     0.0338
_diffrn_reflns_theta_min     2.11
_diffrn_reflns_theta_max     25.02
_diffrn_reflns_theta_full     25.02
_diffrn_measured_fraction_theta_max     0.991
_diffrn_measured_fraction_theta_full     0.991
_diffrn_reflns_limit_h_min     -10
_diffrn_reflns_limit_h_max     10
_diffrn_reflns_limit_k_min     -11
_diffrn_reflns_limit_k_max     11
_diffrn_reflns_limit_l_min     -8
_diffrn_reflns_limit_l_max     11
_diffrn_standards_number     ?
_diffrn_standards_interval_count     ?
_diffrn_standards_interval_time     ?
_diffrn_standards_decay_%     ?
_refine_special_details
;
Refinement of <i>F</i>^2^ against ALL reflections. The weighted <i>R</i>-factor
<i>wR</i> and goodness of fit <i>S</i> are based on <i>F</i>^2^, conventional
<i>R</i>-factors <i>R</i> are based on <i>F</i>, with <i>F</i> set to zero for
negative <i>F</i>^2^. The threshold expression of <i>F</i>^2^ >
\s(<i>F</i>^2^) is used only for calculating <i>R</i>-factors(gt) <i>etc</i>.
and is not relevant to the choice of reflections for refinement.
<i>R</i>-factors based on <i>F</i>^2^ are statistically about twice as large
as those based on <i>F</i>, and <i>R</i>- factors based on ALL data will be
even larger.
;
_reflns_number_total     2617
_reflns_number_gt     2076
_reflns_threshold_expression     I>2\s(I)
_refine_ls_structure_factor_coef     Fsqd
_refine_ls_matrix_type     full
_refine_ls_R_factor_all     0.0496
_refine_ls_R_factor_gt     0.0398
_refine_ls_wR_factor_gt     0.1049
_refine_ls_wR_factor_ref     0.1122
_refine_ls_goodness_of_fit_ref     1.070
_refine_ls_restrained_S_all     1.070
_refine_ls_number_reflns     2617
_refine_ls_number_parameters     192
_refine_ls_number_restraints     0
_refine_ls_hydrogen_treatment     constr
_refine_ls_weighting_scheme     calc
_refine_ls_weighting_details
         'calc w=1/[\s^2^(Fo^2^)+(0.0694P)^2^+0.0000P] where P=(Fo^2^+2Fc^2^)/3'
_atom_sites_solution_hydrogens     geom
_atom_sites_solution_primary     direct
_atom_sites_solution_secondary     difmap
_refine_ls_shift/su_max     0.000
_refine_ls_shift/su_mean     0.000
_refine_diff_density_max     0.225
_refine_diff_density_min     -0.203
_refine_ls_extinction_method     none
_refine_ls_extinction_coef     ?
loop_
    _atom_type_symbol
    _atom_type_description
    _atom_type_scat_dispersion_real
    _atom_type_scat_dispersion_imag
    _atom_type_scat_source
    'C' 'C' 0.0033 0.0016
                         'International Tables Vol C Tables 4.2.6.8 and 6.1.1.4'
    'H' 'H' 0.0000 0.0000
                         'International Tables Vol C Tables 4.2.6.8 and 6.1.1.4'
    'N' 'N' 0.0061 0.0033
                         'International Tables Vol C Tables 4.2.6.8 and 6.1.1.4'
_computing_data_collection     'SMART (Bruker, 2000)'
_computing_cell_refinement     'SAINT-Plus (Bruker, 2000)'
_computing_data_reduction     'SAINT-Plus (Bruker, 2000)'
_computing_structure_solution     'SHELXS97 (Sheldrick, 2008)'
_computing_structure_refinement     'SHELXL97 (Sheldrick, 2008)'
_computing_molecular_graphics
   'ORTEPIII (Burnett & Johnson, 1996) and ORTEP-3 for Windows (Farrugia, 1997)'
_computing_publication_material
                          'SHELXTL/PC (Sheldrick, 2008) and PLATON (Spek, 2009)'
loop_
    _atom_site_type_symbol
    _atom_site_label
    _atom_site_fract_x
    _atom_site_fract_y
    _atom_site_fract_z
    _atom_site_U_iso_or_equiv
    _atom_site_adp_type
    _atom_site_calc_flag
    _atom_site_refinement_flags
    _atom_site_occupancy
    _atom_site_disorder_assembly
    _atom_site_disorder_group
    N N1 1.27970(12) -0.18230(11) 0.77938(12) 0.0255(3) Uani d . 1 . .
    N N2 1.19520(13) 0.35307(12) 0.25775(12) 0.0284(3) Uani d . 1 . .
    N N3 0.71256(14) 0.57738(13) 0.39307(14) 0.0374(3) Uani d . 1 . .
    C C1 1.39339(16) -0.27762(14) 0.79280(15) 0.0301(4) Uani d . 1 . .
    H H1 1.5036 -0.2707 0.7316 0.036 Uiso calc R 1 . .
    C C2 1.35746(17) -0.38617(14) 0.89219(15) 0.0291(3) Uani d . 1 . .
    H H2 1.4413 -0.4502 0.8967 0.035 Uiso calc R 1 . .
    C C3 1.19582(17) -0.39740(14) 0.98393(15) 0.0289(3) Uani d . 1 . .
    H H3 1.1678 -0.4690 1.0521 0.035 Uiso calc R 1 . .
    C C4 1.07473(16) -0.29945(14) 0.97293(14) 0.0245(3) Uani d . 1 . .
    H H4 0.9644 -0.3042 1.0345 0.029 Uiso calc R 1 . .
    C C5 1.12001(14) -0.19426(13) 0.86906(13) 0.0196(3) Uani d . 1 . .
    C C6 0.99405(14) -0.09422(13) 0.84861(13) 0.0197(3) Uani d . 1 . .
    H H6 0.8844 -0.0997 0.9117 0.024 Uiso calc R 1 . .
    C C7 1.02591(14) 0.00468(13) 0.74519(13) 0.0195(3) Uani d . 1 . .
    H H7 1.1372 0.0131 0.6873 0.023 Uiso calc R 1 . .
    C C8 0.90367(14) 0.09977(13) 0.71496(13) 0.0182(3) Uani d . 1 . .
    C C9 0.72124(14) 0.09492(13) 0.80722(13) 0.0196(3) Uani d . 1 . .
    H H9A 0.7055 0.1347 0.9028 0.024 Uiso calc R 1 . .
    H H9B 0.6922 -0.0014 0.8223 0.024 Uiso calc R 1 . .
    C C10 0.60033(14) 0.17193(13) 0.74062(13) 0.0194(3) Uani d . 1 . .
    C C11 0.67159(14) 0.31267(13) 0.68002(13) 0.0199(3) Uani d . 1 . .
    H H11A 0.5989 0.3598 0.6333 0.024 Uiso calc R 1 . .
    H H11B 0.6737 0.3702 0.7608 0.024 Uiso calc R 1 . .
    C C12 0.84488(14) 0.29522(13) 0.57089(13) 0.0184(3) Uani d . 1 . .
    C C13 0.95597(14) 0.19220(13) 0.60334(13) 0.0199(3) Uani d . 1 . .
    H H13 1.0684 0.1887 0.5455 0.024 Uiso calc R 1 . .
    C C14 0.57912(15) 0.08771(14) 0.61607(14) 0.0267(3) Uani d . 1 . .
    H H14A 0.5279 0.0026 0.6546 0.040 Uiso calc R 1 . .
    H H14B 0.6867 0.0673 0.5435 0.040 Uiso calc R 1 . .
    H H14C 0.5094 0.1403 0.5717 0.040 Uiso calc R 1 . .
    C C15 0.42935(15) 0.19588(14) 0.85935(14) 0.0260(3) Uani d . 1 . .
    H H15A 0.3547 0.2455 0.8181 0.039 Uiso calc R 1 . .
    H H15B 0.4412 0.2491 0.9382 0.039 Uiso calc R 1 . .
    H H15C 0.3848 0.1081 0.8964 0.039 Uiso calc R 1 . .
    C C16 0.89702(14) 0.37719(13) 0.44842(13) 0.0191(3) Uani d . 1 . .
    C C17 1.06329(15) 0.36272(12) 0.34315(13) 0.0207(3) Uani d . 1 . .
    C C18 0.79250(15) 0.48667(14) 0.41784(14) 0.0234(3) Uani d . 1 . .
loop_
    _atom_site_aniso_label
    _atom_site_aniso_U_11
    _atom_site_aniso_U_22
    _atom_site_aniso_U_33
    _atom_site_aniso_U_12
    _atom_site_aniso_U_13
    _atom_site_aniso_U_23
    N1 0.0191(5) 0.0285(7) 0.0261(6) 0.0033(5) -0.0046(5) 0.0038(5)
    N2 0.0253(6) 0.0333(7) 0.0253(6) -0.0041(5) -0.0067(5) 0.0063(5)
    N3 0.0384(7) 0.0344(8) 0.0440(8) -0.0003(6) -0.0207(6) 0.0118(6)
    C1 0.0261(7) 0.0339(8) 0.0295(8) 0.0080(6) -0.0096(6) 0.0005(7)
    C2 0.0344(8) 0.0250(8) 0.0327(8) 0.0088(6) -0.0190(7) -0.0039(6)
    C3 0.0424(8) 0.0199(7) 0.0304(8) -0.0028(6) -0.0201(7) 0.0067(6)
    C4 0.0263(7) 0.0245(8) 0.0240(7) -0.0045(6) -0.0098(6) 0.0043(6)
    C5 0.0217(7) 0.0190(7) 0.0191(6) -0.0012(5) -0.0082(5) -0.0004(5)
    C6 0.0172(6) 0.0211(7) 0.0189(6) -0.0006(5) -0.0035(5) -0.0002(5)
    C7 0.0169(6) 0.0209(7) 0.0187(6) 0.0011(5) -0.0036(5) 0.0000(5)
    C8 0.0188(6) 0.0185(7) 0.0161(6) -0.0012(5) -0.0042(5) -0.0021(5)
    C9 0.0189(6) 0.0198(7) 0.0173(6) -0.0001(5) -0.0026(5) 0.0023(5)
    C10 0.0172(6) 0.0215(7) 0.0179(6) -0.0017(5) -0.0039(5) 0.0026(5)
    C11 0.0184(6) 0.0207(7) 0.0208(6) 0.0014(5) -0.0072(5) 0.0015(5)
    C12 0.0195(6) 0.0177(7) 0.0199(6) -0.0035(5) -0.0087(5) -0.0003(5)
    C13 0.0159(6) 0.0216(7) 0.0204(6) 0.0000(5) -0.0040(5) 0.0010(5)
    C14 0.0266(7) 0.0306(8) 0.0239(7) -0.0076(6) -0.0089(6) 0.0013(6)
    C15 0.0190(7) 0.0321(8) 0.0245(7) 0.0016(6) -0.0049(6) 0.0055(6)
    C16 0.0185(6) 0.0196(7) 0.0204(7) -0.0033(5) -0.0077(5) 0.0018(5)
    C17 0.0258(7) 0.0187(7) 0.0213(7) -0.0050(5) -0.0124(6) 0.0056(5)
    C18 0.0243(7) 0.0256(8) 0.0219(7) -0.0058(6) -0.0095(6) 0.0053(6)
_geom_special_details
;
 All esds (except the esd in the dihedral angle between two l.s. planes)
 are estimated using the full covariance matrix.  The cell esds are taken
 into account individually in the estimation of esds in distances, angles
 and torsion angles; correlations between esds in cell parameters are only
 used when they are defined by crystal symmetry.  An approximate (isotropic)
 treatment of cell esds is used for estimating esds involving l.s. planes.
;
loop_
    _geom_bond_atom_site_label_1
    _geom_bond_atom_site_label_2
    _geom_bond_site_symmetry_2
    _geom_bond_distance
    _geom_bond_publ_flag
    N1 C1 . 1.3352(17) ?
    N1 C5 . 1.3526(16) ?
    N2 C17 . 1.1476(16) ?
    N3 C18 . 1.1507(17) ?
    C1 C2 . 1.384(2) ?
    C1 H1 . 0.9300 ?
    C2 C3 . 1.3709(19) ?
    C2 H2 . 0.9300 ?
    C3 C4 . 1.3895(18) ?
    C3 H3 . 0.9300 ?
    C4 C5 . 1.3904(19) ?
    C4 H4 . 0.9300 ?
    C5 C6 . 1.4638(17) ?
    C6 C7 . 1.3402(19) ?
    C6 H6 . 0.9300 ?
    C7 C8 . 1.4490(17) ?
    C7 H7 . 0.9300 ?
    C8 C13 . 1.3578(18) ?
    C8 C9 . 1.5095(16) ?
    C9 C10 . 1.5382(17) ?
    C9 H9A . 0.9700 ?
    C9 H9B . 0.9700 ?
    C10 C14 . 1.5267(17) ?
    C10 C15 . 1.5284(17) ?
    C10 C11 . 1.5415(18) ?
    C11 C12 . 1.4990(17) ?
    C11 H11A . 0.9700 ?
    C11 H11B . 0.9700 ?
    C12 C16 . 1.3694(18) ?
    C12 C13 . 1.4374(17) ?
    C13 H13 . 0.9300 ?
    C14 H14A . 0.9600 ?
    C14 H14B . 0.9600 ?
    C14 H14C . 0.9600 ?
    C15 H15A . 0.9600 ?
    C15 H15B . 0.9600 ?
    C15 H15C . 0.9600 ?
    C16 C18 . 1.4349(18) ?
    C16 C17 . 1.4388(17) ?
loop_
    _geom_angle_atom_site_label_1
    _geom_angle_atom_site_label_2
    _geom_angle_atom_site_label_3
    _geom_angle_site_symmetry_1
    _geom_angle_site_symmetry_3
    _geom_angle
    _geom_angle_publ_flag
    C1 N1 C5 . . 117.15(12) ?
    N1 C1 C2 . . 124.07(13) ?
    N1 C1 H1 . . 118.0 ?
    C2 C1 H1 . . 118.0 ?
    C3 C2 C1 . . 118.69(12) ?
    C3 C2 H2 . . 120.7 ?
    C1 C2 H2 . . 120.7 ?
    C2 C3 C4 . . 118.58(13) ?
    C2 C3 H3 . . 120.7 ?
    C4 C3 H3 . . 120.7 ?
    C3 C4 C5 . . 119.43(12) ?
    C3 C4 H4 . . 120.3 ?
    C5 C4 H4 . . 120.3 ?
    N1 C5 C4 . . 122.06(12) ?
    N1 C5 C6 . . 117.04(12) ?
    C4 C5 C6 . . 120.86(11) ?
    C7 C6 C5 . . 124.47(11) ?
    C7 C6 H6 . . 117.8 ?
    C5 C6 H6 . . 117.8 ?
    C6 C7 C8 . . 126.26(11) ?
    C6 C7 H7 . . 116.9 ?
    C8 C7 H7 . . 116.9 ?
    C13 C8 C7 . . 119.05(11) ?
    C13 C8 C9 . . 121.08(11) ?
    C7 C8 C9 . . 119.87(11) ?
    C8 C9 C10 . . 114.54(10) ?
    C8 C9 H9A . . 108.6 ?
    C10 C9 H9A . . 108.6 ?
    C8 C9 H9B . . 108.6 ?
    C10 C9 H9B . . 108.6 ?
    H9A C9 H9B . . 107.6 ?
    C14 C10 C15 . . 108.76(10) ?
    C14 C10 C9 . . 110.84(10) ?
    C15 C10 C9 . . 109.57(10) ?
    C14 C10 C11 . . 109.23(10) ?
    C15 C10 C11 . . 109.62(10) ?
    C9 C10 C11 . . 108.81(10) ?
    C12 C11 C10 . . 111.68(10) ?
    C12 C11 H11A . . 109.3 ?
    C10 C11 H11A . . 109.3 ?
    C12 C11 H11B . . 109.3 ?
    C10 C11 H11B . . 109.3 ?
    H11A C11 H11B . . 107.9 ?
    C16 C12 C13 . . 121.43(11) ?
    C16 C12 C11 . . 121.50(11) ?
    C13 C12 C11 . . 117.03(11) ?
    C8 C13 C12 . . 122.75(11) ?
    C8 C13 H13 . . 118.6 ?
    C12 C13 H13 . . 118.6 ?
    C10 C14 H14A . . 109.5 ?
    C10 C14 H14B . . 109.5 ?
    H14A C14 H14B . . 109.5 ?
    C10 C14 H14C . . 109.5 ?
    H14A C14 H14C . . 109.5 ?
    H14B C14 H14C . . 109.5 ?
    C10 C15 H15A . . 109.5 ?
    C10 C15 H15B . . 109.5 ?
    H15A C15 H15B . . 109.5 ?
    C10 C15 H15C . . 109.5 ?
    H15A C15 H15C . . 109.5 ?
    H15B C15 H15C . . 109.5 ?
    C12 C16 C18 . . 122.74(11) ?
    C12 C16 C17 . . 122.27(11) ?
    C18 C16 C17 . . 114.97(11) ?
    N2 C17 C16 . . 178.78(14) ?
    N3 C18 C16 . . 177.81(14) ?
loop_
    _geom_torsion_atom_site_label_1
    _geom_torsion_atom_site_label_2
    _geom_torsion_atom_site_label_3
    _geom_torsion_atom_site_label_4
    _geom_torsion_site_symmetry_1
    _geom_torsion_site_symmetry_2
    _geom_torsion_site_symmetry_3
    _geom_torsion_site_symmetry_4
    _geom_torsion
    _geom_torsion_publ_flag
    C13 C8 C9 C10 . . . . 15.38(17) ?
    C7 C8 C9 C10 . . . . -164.63(10) ?
    C8 C9 C10 C14 . . . . 76.11(13) ?
    C8 C9 C10 C15 . . . . -163.85(10) ?
    C8 C9 C10 C11 . . . . -44.02(14) ?
    C14 C10 C11 C12 . . . . -65.09(13) ?
    C9 C10 C11 C12 . . . . 56.03(13) ?
    C10 C11 C12 C16 . . . . 142.28(12) ?
    C10 C11 C12 C13 . . . . -40.03(15) ?
    C7 C8 C13 C12 . . . . -176.48(10) ?
    C9 C8 C13 C12 . . . . 3.51(19) ?
    C11 C12 C13 C8 . . . . 9.42(18) ?
    C11 C12 C16 C18 . . . . 1.62(19) ?
    C13 C12 C16 C17 . . . . 1.87(18) ?
    C11 C12 C16 C17 . . . . 179.46(11) ?
loop_
    _geom_hbond_atom_site_label_D
    _geom_hbond_atom_site_label_H
    _geom_hbond_atom_site_label_A
    _geom_hbond_site_symmetry_A
    _geom_hbond_distance_DH
    _geom_hbond_distance_HA
    _geom_hbond_distance_DA
    _geom_hbond_angle_DHA
    C9 H9A Cg1 2_757 0.97 2.77 3.6933(16) 160
data_global
_journal_date_recd_electronic     2011-01-10
_journal_date_accepted     2011-01-11
_journal_name_full     'Acta Crystallographica, Section E'
_journal_year     2011
_journal_volume     67
_journal_issue      2
_journal_page_first     o453
_journal_page_last     o453
_journal_paper_category     QO
_journal_coeditor_code     DN2652
_publ_contact_author_name     'chenliuqing'
_publ_contact_author_address
;
The College of Materials Science and Engineering, Taiyuan University
ofTechnology, Taiyuan 030024, China
;
_publ_contact_author_email     chenliuqingluck@163.com
_publ_contact_author_fax     ?
_publ_contact_author_phone     ?
_publ_section_title
;\
2-{5,5-Dimethyl-3-[2-(pyridin-2-yl)ethenyl]cyclohex-2-enylidene}\
propanedinitrile
;
loop_
    _publ_author_name
    _publ_author_footnote
    _publ_author_address
    'Chen, Liuqing' .
;
The College of Materials Science and Engineering
Taiyuan University of Technology
Taiyuan 030024
People's Republic of China
;
