# Supplementary material for: 2-{5,5-Dimethyl-3-[2-(pyridin-2-yl)ethen­yl]cyclo­hex-2-enyl­idene}propane­dinitrile
Source: Acta Crystallogr Sect E Struct Rep Online. 2011 Jan 22;67(Pt 2):o453. doi: 10.1107/S1600536811001486 (PMC3051543; doi:10.1107/S1600536811001486)
Supplement: Supplementary file 2 [file e-67-0o453-Isup2.hkl]

# 
# h,k,l, Fc-squared, Fo-squared, sigma(Fo-squared) and status flag 
# 
data_I
_shelx_title ' I         P-1          R = 0.04' 
_shelx_refln_list_code          4 
_shelx_F_calc_maximum       65.13 
_exptl_crystal_F_000       292.00 
_reflns_d_resolution_high  0.8403 
 
loop_ 
 _symmetry_equiv_pos_as_xyz 
 'x, y, z' 
 '-x, -y, -z' 
 
_cell_length_a     8.4910 
_cell_length_b     9.6516 
_cell_length_c     9.6532 
_cell_angle_alpha  89.060 
_cell_angle_beta   70.470 
_cell_angle_gamma  87.020 
 
_shelx_F_squared_multiplier     1.000 
 
loop_ 
 _refln_index_h 
 _refln_index_k 
 _refln_index_l 
 _refln_F_squared_calc 
 _refln_F_squared_meas 
 _refln_F_squared_sigma 
 _refln_observed_status 
   1   0   0      938.07      830.76      7.25 o 
   2   0   0        0.49        0.15      0.12 o 
   3   0   0      337.53      310.22      5.14 o 
   4   0   0       93.42      123.22      1.16 o 
   5   0   0        8.06        5.11      0.43 o 
   6   0   0       75.18       76.19      1.17 o 
   7   0   0       33.54       31.17      1.30 o 
   8   0   0       30.49       33.07      2.82 o 
   9   0   0        4.42        5.48      2.84 o 
  -9   1   0        0.64        1.17      1.85 o 
  -8   1   0        9.04        6.87      0.97 o 
  -7   1   0      547.89      572.32      9.76 o 
  -6   1   0        1.92        2.31      0.49 o 
  -5   1   0       42.91       47.56      0.84 o 
  -4   1   0       41.45       44.65      0.60 o 
  -3   1   0        5.17        4.35      0.19 o 
  -2   1   0     1543.08     1432.92     15.66 o 
   0   1   0        0.79        0.29      0.19 o 
   2   1   0     1581.50     1535.01      7.40 o 
   3   1   0     1657.08     1693.70      8.29 o 
   4   1   0      514.00      523.71      3.50 o 
   5   1   0       71.37       72.24      0.91 o 
   6   1   0       84.47       76.32      1.08 o 
   7   1   0       60.60       56.49      1.64 o 
   8   1   0      104.83      108.67      4.01 o 
   9   1   0        0.02       -0.27      1.33 o 
  -9   2   0       75.97       83.82      4.55 o 
  -8   2   0       52.47       52.49      1.79 o 
  -7   2   0        9.27        8.10      2.45 o 
  -6   2   0      134.98      136.33      1.53 o 
  -5   2   0      163.30      162.87      1.40 o 
  -4   2   0       84.80       92.13      1.45 o 
  -3   2   0      104.58      109.70      1.27 o 
  -2   2   0      163.62      143.28      2.39 o 
  -1   2   0       48.73       61.75      0.76 o 
   0   2   0      692.74      650.73      5.76 o 
   1   2   0      649.34      570.28      5.25 o 
   2   2   0       52.13       54.40      0.86 o 
   3   2   0       82.50       75.59      0.83 o 
   4   2   0      828.24      885.93      7.57 o 
   5   2   0      464.48      507.13      5.23 o 
   6   2   0        0.00        1.01      0.26 o 
   7   2   0       18.39       13.81      1.47 o 
   8   2   0      131.23      123.10      3.93 o 
   9   2   0        1.60        1.07      0.95 o 
  -9   3   0       23.08       17.27      9.68 o 
  -8   3   0       15.41       15.11      1.64 o 
  -7   3   0       27.67       28.35      3.01 o 
  -6   3   0      198.53      205.85      2.41 o 
  -5   3   0        0.25        0.62      0.19 o 
  -4   3   0        4.81        4.61      0.48 o 
  -3   3   0        0.67        2.21      1.43 o 
  -2   3   0      131.25      123.56      2.17 o 
  -1   3   0      208.55      201.59      5.24 o 
   0   3   0       74.95       72.81      1.18 o 
   1   3   0      507.58      461.37      4.63 o 
   2   3   0       30.24       28.56      0.91 o 
   3   3   0       35.68       42.36      0.98 o 
   4   3   0      319.08      323.63      2.90 o 
   5   3   0        0.91        1.63      0.92 o 
   6   3   0       61.48       69.23      2.36 o 
   7   3   0      220.76      212.88      4.63 o 
   8   3   0      100.04      100.80      2.33 o 
   9   3   0       12.55       12.48      5.95 o 
  -8   4   0        2.94        2.70      1.15 o 
  -7   4   0        5.18        4.54      1.74 o 
  -6   4   0      173.87      189.21      3.10 o 
  -5   4   0       62.90       61.88      1.00 o 
  -4   4   0        2.60        3.22      0.54 o 
  -3   4   0       87.40       87.46      1.81 o 
  -2   4   0      495.36      441.33      3.74 o 
  -1   4   0       87.84       89.58      1.43 o 
   0   4   0      858.15      842.72      7.71 o 
   1   4   0        0.86        1.36      0.64 o 
   2   4   0       69.00       64.38      1.26 o 
   3   4   0        1.88        1.43      0.32 o 
   4   4   0       53.17       56.41      3.28 o 
   5   4   0       25.00       23.71      1.74 o 
   6   4   0       23.40       30.31      5.23 o 
   7   4   0        0.58        0.49      0.77 o 
   8   4   0        0.12        1.14      0.81 o 
  -8   5   0        1.22        2.16      1.30 o 
  -7   5   0        3.00        2.10      0.88 o 
  -6   5   0       77.27       74.03      2.30 o 
  -5   5   0        9.82        8.63      1.22 o 
  -4   5   0      141.64      143.54      2.50 o 
  -3   5   0        7.91        8.33      0.91 o 
  -2   5   0       69.42       67.93      1.51 o 
  -1   5   0       12.31       11.93      0.86 o 
   0   5   0       38.69       37.60      1.93 o 
   1   5   0        9.04       11.31      0.91 o 
   2   5   0      119.98      135.55      5.17 o 
   3   5   0       12.38       11.08      1.29 o 
   4   5   0       78.58       69.85      1.81 o 
   5   5   0        1.46        0.96      0.44 o 
   6   5   0       22.69       22.63      5.59 o 
   7   5   0       18.92       15.65      1.88 o 
   8   5   0        0.98        0.93      0.90 o 
  -7   6   0        0.44        1.22      1.07 o 
  -6   6   0       10.44        9.75      1.95 o 
  -5   6   0       35.32       35.88      1.43 o 
  -4   6   0       27.15       27.33      1.72 o 
  -3   6   0        5.85        7.29      1.09 o 
  -2   6   0        6.86        6.58      0.86 o 
  -1   6   0      131.31      135.37      2.64 o 
   0   6   0       37.74       44.43      2.14 o 
   1   6   0        1.13        1.63      0.58 o 
   2   6   0        0.05        0.62      0.92 o 
   3   6   0       42.01       42.89      2.10 o 
   4   6   0       26.81       31.38      1.01 o 
   5   6   0        0.62        0.43      0.68 o 
   6   6   0        1.05        1.09      0.74 o 
   7   6   0       85.24       94.44     10.61 o 
   8   6   0       20.98       16.95      1.68 o 
  -7   7   0        2.32        3.86      1.86 o 
  -6   7   0       18.27       12.04      4.18 o 
  -5   7   0        1.65        0.94      0.43 o 
  -4   7   0       37.31       36.99      1.52 o 
  -3   7   0       47.00       48.26      1.94 o 
  -2   7   0        2.61        2.76      0.68 o 
  -1   7   0       41.63       39.66      1.93 o 
   0   7   0       53.16       57.14      2.07 o 
   1   7   0       13.22       16.91      1.41 o 
   2   7   0        0.45        0.13      1.03 o 
   3   7   0        9.30        7.38      2.17 o 
   4   7   0       30.20       29.16      2.23 o 
   5   7   0        4.15        2.61      1.81 o 
   6   7   0       53.80       52.76      4.14 o 
   7   7   0       42.16       36.44      8.41 o 
  -6   8   0       27.67       41.78      2.68 o 
  -5   8   0       79.88       70.56      2.52 o 
  -4   8   0       49.97       50.21      1.56 o 
  -3   8   0       56.46       56.71      2.86 o 
  -2   8   0        2.71        3.64      0.81 o 
  -1   8   0        4.26        4.75      1.55 o 
   0   8   0       22.46       21.37      1.78 o 
   1   8   0       75.83       75.54      2.18 o 
   2   8   0        6.23        6.51      2.16 o 
   3   8   0        0.45        1.04      1.26 o 
   4   8   0       12.61       13.75      4.79 o 
   5   8   0        0.44        1.18      1.46 o 
   7   8   0       30.72       27.98      6.72 o 
  -5   9   0        5.98        9.24      4.10 o 
  -4   9   0      182.59      182.58      4.90 o 
  -3   9   0       78.39       80.94      2.37 o 
  -2   9   0      128.13      134.90      2.66 o 
  -1   9   0      245.86      264.90      7.66 o 
   0   9   0       29.77       27.93      1.62 o 
   1   9   0       48.90       50.21      3.39 o 
   2   9   0       10.66       12.24      4.15 o 
   3   9   0        4.11        2.09      1.98 o 
   4   9   0        2.28        3.19      1.99 o 
   5   9   0       24.77       28.44      2.51 o 
  -4  10   0        2.12        1.32      0.59 o 
  -3  10   0       39.65       40.73      4.00 o 
  -2  10   0        0.28        0.03      0.74 o 
  -1  10   0      304.36      324.93      8.15 o 
   0  10   0      547.80      603.68     14.96 o 
   1  10   0        8.89        8.01      3.44 o 
   2  10   0       15.68       13.23      5.89 o 
   3  10   0        0.00        1.02      0.91 o 
   4  10   0        0.23       -0.06      1.35 o 
   5  10   0        2.29        2.49      1.96 o 
  -2  11   0        0.02        0.25      1.00 o 
  -1  11   0       33.65       31.53      2.07 o 
   0  11   0      238.50      242.20      6.56 o 
   1  11   0      271.50      293.26      8.81 o 
   2  11   0      287.13      297.03      9.86 o 
   3  11   0       26.51       21.32      8.73 o 
  -2 -11   1        7.31        5.92      3.90 o 
  -1 -11   1       16.62       20.03      2.99 o 
   0 -11   1        0.31        0.58      1.19 o 
   1 -11   1       31.40       27.16      3.04 o 
   2 -11   1       23.36       25.49      1.90 o 
  -4 -10   1        0.74        1.96      1.98 o 
  -3 -10   1        3.25        1.70      1.70 o 
  -2 -10   1       21.79       23.38      5.78 o 
  -1 -10   1        0.52       -0.17      1.52 o 
   0 -10   1       12.62       15.79      6.63 o 
   1 -10   1        2.48        1.11      1.79 o 
   2 -10   1        4.73        3.39      0.81 o 
   3 -10   1        1.69        1.50      0.98 o 
   4 -10   1        7.32        5.00      2.02 o 
  -5  -9   1        0.22        0.34      0.95 o 
  -4  -9   1        2.74        1.51      1.22 o 
  -3  -9   1        0.00        0.11      0.86 o 
  -2  -9   1       18.04       18.14      6.44 o 
  -1  -9   1       33.20       36.25      3.99 o 
   0  -9   1      120.00      117.58      4.16 o 
   1  -9   1        6.43        5.81      1.54 o 
   2  -9   1       17.44       16.81      0.98 o 
   3  -9   1       26.64       27.84      1.73 o 
   4  -9   1        1.63        0.92      0.52 o 
   5  -9   1        0.07        0.65      0.56 o 
  -6  -8   1        6.56        2.80      2.75 o 
  -5  -8   1       16.29       15.97      1.79 o 
  -4  -8   1        5.29        7.44      2.94 o 
  -3  -8   1       24.32       25.24      7.03 o 
  -2  -8   1       13.07       14.22      1.83 o 
  -1  -8   1       28.45       23.80      1.93 o 
   0  -8   1        1.24        2.05      0.62 o 
   1  -8   1      348.42      366.71     12.22 o 
   2  -8   1       35.53       37.16      2.87 o 
   3  -8   1       97.83      100.02      3.14 o 
   4  -8   1        0.45        0.48      0.72 o 
   5  -8   1       67.96       68.27      2.14 o 
   6  -8   1       21.13       16.76      5.33 o 
  -7  -7   1      222.74      244.72      6.33 o 
  -6  -7   1      528.97      588.74     11.24 o 
  -5  -7   1      203.41      220.28     10.75 o 
  -4  -7   1        1.39        1.39      0.98 o 
  -3  -7   1        3.22        2.61      1.09 o 
  -2  -7   1        5.80        6.86      2.11 o 
  -1  -7   1       12.77       12.76      5.05 o 
   0  -7   1        0.73        0.65      0.46 o 
   1  -7   1      351.25      364.97      4.54 o 
   2  -7   1       73.48       71.62      2.46 o 
   3  -7   1      104.49      108.64      2.37 o 
   4  -7   1       29.07       26.96      1.50 o 
   5  -7   1        9.40        7.44      1.91 o 
   6  -7   1        0.20        0.38      0.45 o 
   7  -7   1       10.12        7.27      2.94 o 
  -8  -6   1        4.56        3.94      1.21 o 
  -7  -6   1       64.70       56.83      4.02 o 
  -6  -6   1       12.37       11.60      5.27 o 
  -5  -6   1      972.31     1038.11     22.14 o 
  -4  -6   1      257.32      294.09      4.82 o 
  -3  -6   1       45.74       48.21      1.81 o 
  -2  -6   1      245.38      273.93      7.25 o 
  -1  -6   1       52.73       56.99      2.62 o 
   0  -6   1       34.27       39.96      2.05 o 
   1  -6   1       24.05       26.25      1.15 o 
   2  -6   1       23.00       23.71      1.18 o 
   3  -6   1        4.33        4.39      1.02 o 
   4  -6   1        5.47        4.77      0.91 o 
   5  -6   1        4.18        2.63      0.89 o 
   6  -6   1      151.67      143.17      2.98 o 
   7  -6   1        2.15        1.02      0.85 o 
   8  -6   1        6.64        5.52      2.13 o 
  -8  -5   1        0.26        0.29      0.73 o 
  -7  -5   1        0.76        0.37      0.87 o 
  -5  -5   1      140.37      154.45      4.10 o 
  -4  -5   1      325.06      312.54      5.82 o 
  -3  -5   1      115.11      116.33      2.12 o 
  -2  -5   1       47.93       64.86      4.81 o 
  -1  -5   1     2123.50     2242.20     30.18 o 
   0  -5   1       18.05       17.83      1.43 o 
   1  -5   1       13.00       14.78      2.37 o 
   2  -5   1       12.65       12.44      1.16 o 
   3  -5   1      126.97      142.11      4.18 o 
   4  -5   1       24.86       22.57      1.24 o 
   5  -5   1      191.49      186.97      2.62 o 
   6  -5   1       24.37       22.06      1.08 o 
   7  -5   1       13.29       12.98      2.40 o 
   8  -5   1        7.23        6.58      2.56 o 
  -7  -4   1        3.03        3.09      0.78 o 
  -6  -4   1      117.53      129.96      4.27 o 
  -5  -4   1       49.45       55.06      5.84 o 
  -4  -4   1        0.52        0.65      0.42 o 
  -3  -4   1        1.11        0.51      0.38 o 
  -2  -4   1      613.33      613.92      9.43 o 
  -1  -4   1     1180.36     1187.83     16.65 o 
   0  -4   1       10.80       11.91      0.86 o 
   1  -4   1     1025.32     1016.75     30.34 o 
   2  -4   1     1224.59     1243.36     17.13 o 
   3  -4   1       36.89       41.77      0.95 o 
   4  -4   1       71.71       75.85      1.41 o 
   5  -4   1       19.19       22.63      0.99 o 
   6  -4   1      176.01      182.04      2.36 o 
   7  -4   1        0.55        0.73      0.44 o 
   8  -4   1        4.87        2.82      1.41 o 
   9  -4   1       21.02       23.55      8.02 o 
  -7  -3   1        1.61        0.80      0.80 o 
  -6  -3   1       11.29        8.38      2.10 o 
  -5  -3   1      169.06      173.95      3.66 o 
  -4  -3   1       28.94       32.18      0.90 o 
  -3  -3   1      628.64      612.43      5.64 o 
  -2  -3   1       82.40       86.86      1.14 o 
  -1  -3   1     2483.89     2487.18     27.14 o 
   0  -3   1      163.50      158.17      5.04 o 
   1  -3   1      387.04      371.81      9.39 o 
   2  -3   1      177.35      185.79      2.28 o 
   3  -3   1     1361.38     1444.52     21.88 o 
   4  -3   1      188.75      195.52      2.49 o 
   5  -3   1      493.25      484.33     14.89 o 
   6  -3   1      283.23      292.14      2.28 o 
   7  -3   1      711.21      712.95     16.34 o 
   8  -3   1       13.66       11.22      3.64 o 
   9  -3   1       19.92       18.33      8.87 o 
  -8  -2   1       23.54       29.06      1.42 o 
  -7  -2   1       30.38       30.77      1.23 o 
  -6  -2   1        8.06        7.96      0.99 o 
  -5  -2   1      174.23      184.22      2.72 o 
  -4  -2   1       99.54      118.23      1.97 o 
  -3  -2   1       66.91       67.43      0.88 o 
  -2  -2   1       83.56       86.50      1.95 o 
  -1  -2   1        0.97        2.63      0.39 o 
   0  -2   1     2909.29     3149.98     40.04 o 
   1  -2   1      690.53      615.15      8.28 o 
   2  -2   1      176.10      177.65      3.21 o 
   3  -2   1      235.85      227.61      5.71 o 
   4  -2   1      219.76      232.25      2.43 o 
   5  -2   1        1.10        1.36      0.40 o 
   6  -2   1     1830.74     1794.35      5.17 o 
   7  -2   1      563.20      541.88      9.69 o 
   8  -2   1       59.73       68.75      3.70 o 
   9  -2   1        2.16        2.03      2.32 o 
  -9  -1   1        9.99        8.89      5.12 o 
  -8  -1   1        5.18        5.98      2.14 o 
  -7  -1   1      118.88      119.51      4.31 o 
  -6  -1   1        0.97        0.49      0.24 o 
  -5  -1   1        6.75        6.85      0.55 o 
  -4  -1   1      351.47      355.84      3.00 o 
  -3  -1   1      139.26      144.77      1.28 o 
  -2  -1   1      710.73      649.84      5.67 o 
  -1  -1   1     2942.97     3195.64     40.36 o 
   0  -1   1      157.86      142.81      1.74 o 
   2  -1   1       51.38       48.46      0.74 o 
   3  -1   1       13.55       12.83      0.53 o 
   4  -1   1        0.04        0.15      0.14 o 
   5  -1   1       57.15       56.51      0.83 o 
   6  -1   1       16.32       17.13      0.54 o 
   7  -1   1      138.14      143.63      4.62 o 
   8  -1   1      115.54      113.08      4.92 o 
   9  -1   1       26.13       29.24      7.17 o 
  -9   0   1       11.34        8.77      4.42 o 
  -8   0   1        4.08        1.45      0.95 o 
  -7   0   1       26.02       26.19      2.13 o 
  -6   0   1       25.47       21.30      0.83 o 
  -5   0   1       18.84       20.69      0.63 o 
  -4   0   1        0.01        0.02      0.10 o 
  -3   0   1       97.68      113.15      1.25 o 
  -2   0   1      211.40      194.86      2.41 o 
  -1   0   1        5.76        5.53      0.27 o 
   0   0   1       50.92       50.60      1.22 o 
   1   0   1      272.67      222.33      1.59 o 
   2   0   1       84.11       81.65      0.74 o 
   3   0   1        0.01        0.13      0.11 o 
   4   0   1        2.99        2.90      0.29 o 
   5   0   1       51.13       48.79      0.66 o 
   6   0   1       17.66       15.74      0.66 o 
   7   0   1       21.82       22.40      1.00 o 
   8   0   1       37.05       40.28      1.45 o 
   9   0   1       52.45       46.12      7.90 o 
  -9   1   1        0.63        2.56      2.03 o 
  -8   1   1        0.59        0.72      0.87 o 
  -7   1   1       10.58       10.16      2.93 o 
  -6   1   1       48.31       44.15      1.54 o 
  -5   1   1       38.66       35.59      1.57 o 
  -4   1   1       40.34       42.23      1.00 o 
  -3   1   1      459.07      449.51     11.63 o 
  -2   1   1      461.18      391.28      4.83 o 
  -1   1   1        1.27        1.00      0.18 o 
   0   1   1      218.29      169.40      2.67 o 
   1   1   1      294.17      231.07      4.96 o 
   2   1   1      163.86      140.28      1.59 o 
   3   1   1        3.74        4.25      0.63 o 
   4   1   1       93.48       92.17      0.95 o 
   5   1   1       89.84       87.32      1.05 o 
   6   1   1       17.93       15.75      0.84 o 
   7   1   1      188.12      198.64      3.56 o 
   8   1   1       25.91       28.08      1.09 o 
   9   1   1       20.48       15.45      8.05 o 
  -8   2   1        3.30        1.82      1.09 o 
  -7   2   1      141.12      155.18      5.22 o 
  -6   2   1       16.61       14.37      1.41 o 
  -5   2   1      348.53      346.94      6.46 o 
  -4   2   1      170.37      175.85      3.38 o 
  -3   2   1       38.15       35.81      0.57 o 
  -2   2   1       90.84       82.62      0.88 o 
  -1   2   1      346.48      315.77      2.67 o 
   0   2   1      587.37      504.75      3.74 o 
   1   2   1      114.14      101.32      2.46 o 
   2   2   1     1484.08     1414.33     14.15 o 
   3   2   1      527.27      477.10      3.75 o 
   4   2   1       61.91       71.02      1.32 o 
   5   2   1        0.05        0.35      0.22 o 
   6   2   1        9.76        9.54      0.78 o 
   7   2   1        3.76        4.05      0.92 o 
   8   2   1       42.10       44.68      1.62 o 
   9   2   1        1.61        1.10      1.53 o 
  -8   3   1       65.74       77.21      2.35 o 
  -7   3   1       38.72       35.55      2.06 o 
  -6   3   1      398.80      412.24     12.14 o 
  -5   3   1       16.44       15.36      1.20 o 
  -4   3   1        5.32        5.85      0.32 o 
  -3   3   1        9.69        7.80      0.73 o 
  -2   3   1        3.19        4.17      0.51 o 
  -1   3   1        3.64        4.07      0.44 o 
   0   3   1       20.10       18.22      0.52 o 
   1   3   1      349.33      314.45      3.52 o 
   2   3   1      556.09      530.70      7.78 o 
   3   3   1       54.41       59.24      1.22 o 
   4   3   1      107.70       97.26      1.45 o 
   5   3   1       17.23       16.54      0.93 o 
   6   3   1        6.21        6.85      1.33 o 
   7   3   1        0.54        0.89      0.40 o 
   8   3   1       66.34       69.07      3.23 o 
   9   3   1        0.47        1.13      0.91 o 
  -8   4   1        5.15        3.89      2.14 o 
  -7   4   1        9.08        7.84      2.32 o 
  -6   4   1      345.31      354.97      6.56 o 
  -5   4   1     1622.93     1575.92      5.49 o 
  -4   4   1       73.53       75.19      1.36 o 
  -3   4   1      239.87      264.39      2.59 o 
  -2   4   1      114.61      117.26      1.81 o 
  -1   4   1        2.62        1.54      0.29 o 
   0   4   1        2.17        2.12      0.32 o 
   1   4   1       34.49       37.21      1.18 o 
   2   4   1       24.57       28.46      1.74 o 
   3   4   1      296.65      322.52      6.15 o 
   4   4   1       54.67       55.80      1.04 o 
   5   4   1       59.17       57.98      2.36 o 
   6   4   1       42.51       44.11      1.82 o 
   7   4   1       19.37       17.65      1.73 o 
   8   4   1        4.39        4.68      1.55 o 
   9   4   1        4.51        3.91      1.58 o 
  -8   5   1       30.33       32.70      3.12 o 
  -7   5   1        1.20        1.43      1.18 o 
  -6   5   1      366.76      390.67     11.40 o 
  -5   5   1        2.00        2.38      0.72 o 
  -4   5   1      201.97      211.74      3.61 o 
  -3   5   1      245.99      260.94      3.46 o 
  -2   5   1      414.46      474.38      6.81 o 
  -1   5   1      552.04      529.76      6.63 o 
   0   5   1      181.95      188.04      2.68 o 
   1   5   1      311.92      349.76      7.61 o 
   2   5   1      467.29      487.14      9.10 o 
   3   5   1      329.54      352.48      6.11 o 
   4   5   1       77.07       78.65      5.47 o 
   5   5   1       26.46       25.14      2.44 o 
   6   5   1      144.58      147.80      5.12 o 
   7   5   1        1.12        1.04      0.60 o 
   8   5   1        5.15        5.80      2.32 o 
   9   5   1       14.85       13.04      1.57 o 
  -7   6   1       19.30       25.94      4.19 o 
  -6   6   1        2.80        3.54      1.48 o 
  -5   6   1       24.56       23.31      1.11 o 
  -4   6   1        1.69        0.99      0.53 o 
  -3   6   1       59.83       49.10      1.89 o 
  -2   6   1        4.00        4.58      0.96 o 
  -1   6   1      300.20      334.26      3.26 o 
   0   6   1      300.57      328.16      5.56 o 
   1   6   1       49.67       42.53      3.75 o 
   2   6   1      504.12      540.68      8.23 o 
   3   6   1       13.60       13.51      4.13 o 
   4   6   1        7.66       11.94      4.82 o 
   5   6   1        3.26        2.55      1.69 o 
   6   6   1      149.42      161.72      8.07 o 
   7   6   1       64.97       62.93      5.84 o 
   8   6   1       10.12        9.85      1.68 o 
  -6   7   1        0.17        0.41      0.75 o 
  -5   7   1       12.39       11.00      3.68 o 
  -4   7   1      103.37      100.87      3.25 o 
  -3   7   1        2.21        2.30      0.71 o 
  -2   7   1       58.47       65.22      1.84 o 
  -1   7   1        7.88       10.06      1.03 o 
   0   7   1       24.92       27.34      1.43 o 
   1   7   1        5.05        5.52      3.00 o 
   2   7   1      482.39      547.78      7.55 o 
   3   7   1      266.39      305.31      8.47 o 
   4   7   1       14.85       15.79      5.75 o 
   6   7   1        2.74        1.30      1.01 o 
   7   7   1      201.16      190.28     11.26 o 
   8   7   1        6.52        3.33      3.20 o 
  -6   8   1        1.34        0.73      1.11 o 
  -5   8   1       79.93       74.34      2.98 o 
  -4   8   1       32.26       29.43      1.15 o 
  -3   8   1        2.96        3.17      0.60 o 
  -2   8   1       14.82       14.63      1.38 o 
  -1   8   1        5.69        5.00      1.12 o 
   0   8   1        1.94        1.30      0.59 o 
   1   8   1       34.73       35.13      4.44 o 
   2   8   1      112.53      122.51      4.95 o 
   3   8   1       65.19       70.84      3.59 o 
   4   8   1       10.49       11.09      4.85 o 
   5   8   1       95.14       92.92      3.82 o 
   6   8   1      599.40      684.99     13.52 o 
   7   8   1       24.68       14.49      6.40 o 
  -5   9   1        6.68        6.91      1.44 o 
  -4   9   1       46.71       47.67      2.17 o 
  -3   9   1       59.67       60.47      1.72 o 
  -2   9   1       35.34       34.02      2.04 o 
  -1   9   1      207.23      234.60      6.21 o 
   0   9   1      130.24      134.24      5.55 o 
   1   9   1       11.93       11.60      4.16 o 
   2   9   1        0.31        0.83      1.21 o 
   3   9   1       23.18       20.14      6.74 o 
   4   9   1        1.07        0.75      0.99 o 
   5   9   1        0.02        1.45      1.41 o 
   6   9   1       66.22       69.36      5.56 o 
  -3  10   1        9.18        8.27      2.76 o 
  -2  10   1       26.08       24.64      2.79 o 
  -1  10   1        0.84        1.16      1.02 o 
   0  10   1      103.38      104.43      3.33 o 
   1  10   1       52.64       52.35      2.84 o 
   2  10   1        5.32        4.81      2.36 o 
   3  10   1       37.17       36.35      3.10 o 
   4  10   1        8.82        5.68      3.13 o 
  -1  11   1        5.64        3.25      1.25 o 
   0  11   1        0.64        1.76      1.01 o 
   1  11   1       12.50       10.01      3.16 o 
   2  11   1       50.41       53.65      3.00 o 
   3  11   1        0.23        0.19      1.73 o 
  -1 -11   2        3.14        4.04      2.40 o 
   0 -11   2       68.66       70.34      7.35 o 
   1 -11   2        2.15        0.60      1.00 o 
   2 -11   2        2.17        2.92      1.70 o 
  -4 -10   2        0.15        0.77      1.13 o 
  -3 -10   2      215.51      217.26      6.35 o 
  -2 -10   2      132.46      128.49      5.24 o 
  -1 -10   2        0.61        1.99      1.55 o 
   0 -10   2        4.65        5.80      2.04 o 
   1 -10   2       61.33       54.47      3.26 o 
   2 -10   2        0.00        0.79      0.71 o 
   3 -10   2        1.09        0.52      0.71 o 
   4 -10   2        0.01        0.44      0.43 o 
  -5  -9   2       10.25        6.97      4.31 o 
  -4  -9   2       19.54       13.87      6.14 o 
  -3  -9   2        6.35        7.66      2.45 o 
  -2  -9   2       26.05       14.92      5.87 o 
  -1  -9   2      127.46      132.44      6.37 o 
   0  -9   2      673.44      741.22     20.29 o 
   1  -9   2      938.29     1068.47     38.54 o 
   2  -9   2       14.40       14.94      1.77 o 
   3  -9   2       12.84        9.90      3.67 o 
   4  -9   2       36.60       34.63      1.64 o 
   5  -9   2       24.00       21.62      2.32 o 
  -6  -8   2       70.04       77.06      4.75 o 
  -5  -8   2        6.70        8.10      3.86 o 
  -4  -8   2        0.31        0.24      0.82 o 
  -3  -8   2        7.26        5.39      2.24 o 
  -2  -8   2       12.90        9.47      5.24 o 
  -1  -8   2       13.02        8.96      4.26 o 
   0  -8   2       40.96       37.16      2.66 o 
   1  -8   2      345.15      358.60      7.96 o 
   2  -8   2      794.43      883.30     13.69 o 
   3  -8   2       26.07       22.41      2.68 o 
   4  -8   2       35.91       34.00      2.76 o 
   5  -8   2       14.92       13.35      1.40 o 
   6  -8   2       24.61       19.43      1.93 o 
  -6  -7   2        4.63        1.15      1.52 o 
  -5  -7   2       20.92       20.03      1.93 o 
  -4  -7   2       23.76       23.99      1.92 o 
  -3  -7   2        6.86        8.37      2.21 o 
  -2  -7   2       27.45       28.47      2.10 o 
  -1  -7   2       72.95       84.28      4.09 o 
   0  -7   2       21.90       22.46      2.79 o 
   1  -7   2      145.07      147.18      4.03 o 
   2  -7   2      130.53      138.79      2.78 o 
   3  -7   2      174.09      178.38      3.64 o 
   4  -7   2       25.59       18.26      1.21 o 
   5  -7   2      484.38      474.39     11.01 o 
   6  -7   2        2.05        5.28      1.43 o 
   7  -7   2        0.10        0.64      0.53 o 
  -7  -6   2       33.30       31.07      2.36 o 
  -6  -6   2       40.83       40.67      3.60 o 
  -5  -6   2       65.11       66.18      4.73 o 
  -4  -6   2       72.72       76.18      4.43 o 
  -3  -6   2       20.78       22.78      1.22 o 
  -2  -6   2        8.53       12.06      1.43 o 
  -1  -6   2       11.44       17.45      4.04 o 
   0  -6   2      285.54      285.54      5.41 o 
   1  -6   2        3.20        0.88      1.17 o 
   2  -6   2        0.83        1.56      0.78 o 
   3  -6   2       46.75       49.98      4.25 o 
   4  -6   2      145.30      139.30      5.09 o 
   5  -6   2        0.13        0.29      0.51 o 
   6  -6   2       92.01       79.73      2.70 o 
   7  -6   2        2.93        1.04      0.80 o 
   8  -6   2      181.84      217.36      6.86 o 
  -7  -5   2        9.97        8.12      3.55 o 
  -6  -5   2       90.32       85.00      3.49 o 
  -5  -5   2      138.54      145.45      5.19 o 
  -4  -5   2        0.64        0.58      1.02 o 
  -3  -5   2        0.72        1.13      0.35 o 
  -2  -5   2      122.76      131.47      3.84 o 
  -1  -5   2       12.94        9.65      1.17 o 
   0  -5   2       18.48       16.78      2.41 o 
   1  -5   2       37.88       38.93      2.77 o 
   2  -5   2       98.80      107.56      3.30 o 
   3  -5   2        3.30        2.74      0.74 o 
   4  -5   2       51.83       46.57      1.66 o 
   5  -5   2        0.31        0.64      0.30 o 
   6  -5   2       13.87       13.31      1.35 o 
   7  -5   2        0.68        1.17      0.49 o 
   8  -5   2        5.67        4.17      1.82 o 
  -7  -4   2        1.18        1.55      0.90 o 
  -6  -4   2       51.46       51.13      2.94 o 
  -5  -4   2      132.94      129.25      5.49 o 
  -4  -4   2       57.01       55.10      3.41 o 
  -3  -4   2       26.61       24.97      1.60 o 
  -2  -4   2        5.81        3.64      2.48 o 
  -1  -4   2       11.29       12.46      1.05 o 
   0  -4   2       22.01       21.09      1.57 o 
   1  -4   2      219.15      225.12      5.10 o 
   2  -4   2        3.00        4.73      2.45 o 
   3  -4   2      160.58      159.92      3.51 o 
   4  -4   2        8.39        8.18      0.98 o 
   5  -4   2       51.45       52.65      1.65 o 
   6  -4   2       65.34       67.97      1.55 o 
   7  -4   2        0.05        0.45      0.30 o 
   8  -4   2       41.91       38.68      1.53 o 
   9  -4   2       40.16       41.86      3.43 o 
  -8  -3   2       32.00       26.25      3.70 o 
  -7  -3   2       43.10       44.96      4.42 o 
  -6  -3   2       74.45       72.00      4.99 o 
  -5  -3   2        0.51        0.73      0.43 o 
  -4  -3   2      149.91      150.72      2.81 o 
  -3  -3   2      184.22      188.97      1.98 o 
  -2  -3   2        4.93        6.23      0.74 o 
  -1  -3   2      510.48      518.01      6.22 o 
   0  -3   2       73.34       80.19      1.40 o 
   1  -3   2      392.70      395.19     12.33 o 
   2  -3   2       45.77       45.62      1.38 o 
   3  -3   2        1.54        3.26      0.99 o 
   4  -3   2       63.23       59.01      1.02 o 
   5  -3   2       43.48       43.52      1.15 o 
   6  -3   2       82.99       77.62      1.85 o 
   7  -3   2      194.68      191.89      3.21 o 
   8  -3   2        1.01        0.64      0.86 o 
   9  -3   2        1.04        0.85      1.09 o 
  -8  -2   2       24.82       20.13      5.13 o 
  -7  -2   2       31.84       27.93      1.80 o 
  -6  -2   2       54.08       49.71      1.57 o 
  -5  -2   2       22.06       20.41      1.03 o 
  -4  -2   2        5.83        4.24      1.01 o 
  -3  -2   2       45.76       46.38      1.01 o 
  -2  -2   2       76.08       87.03      1.07 o 
  -1  -2   2        5.65        4.95      0.56 o 
   0  -2   2      242.20      221.24      2.21 o 
   1  -2   2       70.31       78.89      1.21 o 
   2  -2   2      856.66      777.01     16.67 o 
   3  -2   2      107.85       97.76      1.72 o 
   4  -2   2       90.90       92.25      1.21 o 
   5  -2   2       74.42       73.50      1.34 o 
   6  -2   2       46.79       43.64      1.31 o 
   7  -2   2       94.91       98.21      2.17 o 
   8  -2   2       18.45       19.05      1.09 o 
   9  -2   2       13.45       11.46      6.78 o 
  -8  -1   2       14.78       12.08      2.45 o 
  -7  -1   2       77.31       65.53      3.26 o 
  -6  -1   2      329.67      286.07      8.37 o 
  -5  -1   2       18.82       24.54      0.58 o 
  -4  -1   2       86.36      109.18      1.27 o 
  -3  -1   2       37.05       32.60      0.62 o 
  -2  -1   2      849.95      787.65      5.74 o 
  -1  -1   2      406.17      363.69      7.37 o 
   0  -1   2        6.01        5.66      0.27 o 
   1  -1   2        8.74        8.80      0.29 o 
   2  -1   2     1629.80     1574.47     31.75 o 
   3  -1   2       26.98       23.97      0.89 o 
   4  -1   2      125.04      131.61      1.44 o 
   5  -1   2       68.80       71.89      0.99 o 
   6  -1   2        3.01        2.69      0.78 o 
   7  -1   2      193.82      207.58      3.11 o 
   8  -1   2       59.04       58.03      2.36 o 
   9  -1   2       29.41       32.98      4.28 o 
  -8   0   2       19.32       18.21      1.97 o 
  -7   0   2       63.32       46.38      1.75 o 
  -6   0   2        3.79        6.55      2.09 o 
  -5   0   2       11.24       13.48      0.45 o 
  -4   0   2        4.28        8.47      0.42 o 
  -2   0   2      133.10      130.35      1.18 o 
  -1   0   2       30.87       25.00      0.49 o 
   0   0   2     1153.21     1062.30      6.38 o 
   1   0   2     2162.79     2098.13     24.50 o 
   2   0   2      131.68      100.76      1.88 o 
   3   0   2      733.12      650.06     24.76 o 
   4   0   2      103.05      105.27      1.10 o 
   5   0   2       25.26       27.49      0.51 o 
   6   0   2       62.86       65.46      1.44 o 
   7   0   2       39.31       41.11      1.08 o 
   8   0   2        1.93        1.70      0.63 o 
   9   0   2       12.96       11.88      6.19 o 
  -8   1   2        0.51        0.92      0.65 o 
  -7   1   2       79.48       78.73      3.18 o 
  -6   1   2       19.92       18.62      2.97 o 
  -5   1   2        4.75        5.58      1.68 o 
  -4   1   2      287.24      292.38     13.36 o 
  -3   1   2      232.17      245.41      3.76 o 
  -2   1   2     1143.14     1139.02     21.53 o 
  -1   1   2     1056.13      993.96      9.11 o 
   1   1   2      689.10      589.14      4.36 o 
   2   1   2     2189.64     2194.70     18.54 o 
   3   1   2       96.34       87.46      1.92 o 
   4   1   2      186.82      170.32      2.47 o 
   5   1   2       81.08       76.19      2.05 o 
   6   1   2        1.69        1.89      0.49 o 
   7   1   2        5.79        3.86      0.96 o 
   8   1   2      175.40      187.84      6.11 o 
   9   1   2       24.97       27.17      2.86 o 
  -8   2   2        0.38        1.31      1.08 o 
  -7   2   2        6.13        5.89      1.88 o 
  -6   2   2        2.06        1.98      0.98 o 
  -5   2   2       57.86       52.38      1.66 o 
  -4   2   2       15.22       13.31      1.15 o 
  -3   2   2      117.61      151.83      3.56 o 
  -2   2   2      270.92      252.39      5.54 o 
  -1   2   2       24.31       26.44      0.84 o 
   0   2   2        0.19        0.42      0.17 o 
   3   2   2       17.69       19.20      1.03 o 
   4   2   2       56.70       53.50      0.86 o 
   5   2   2        0.04        0.51      0.35 o 
   6   2   2       18.00       18.40      0.77 o 
   7   2   2        9.21        8.07      2.20 o 
   8   2   2       22.06       20.92      1.21 o 
   9   2   2       12.06       13.87      2.33 o 
  -8   3   2       31.94       42.93      2.12 o 
  -7   3   2       15.46       14.79      1.41 o 
  -6   3   2      479.93      480.99     18.64 o 
  -5   3   2       43.92       44.17      2.34 o 
  -4   3   2        7.47       10.48      2.58 o 
  -3   3   2        0.05        0.18      0.12 o 
  -2   3   2        0.40        0.59      0.19 o 
  -1   3   2       13.53       13.76      0.48 o 
   0   3   2       45.74       36.72      0.79 o 
   1   3   2      927.22      871.43      6.62 o 
   2   3   2      278.19      276.45      3.71 o 
   3   3   2      425.93      377.51      7.71 o 
   4   3   2      570.32      571.77      8.00 o 
   5   3   2      709.36      724.32     12.19 o 
   6   3   2       16.92       17.73      0.75 o 
   7   3   2       57.77       56.31      2.44 o 
   8   3   2        1.41        2.46      0.91 o 
   9   3   2      124.07      130.40      2.90 o 
  -8   4   2       72.37       78.22      3.09 o 
  -7   4   2        0.02        0.42      0.72 o 
  -6   4   2       11.28       14.52      2.66 o 
  -5   4   2      178.33      183.69      3.28 o 
  -4   4   2       25.97       22.35      0.42 o 
  -3   4   2        3.37        2.95      0.66 o 
  -2   4   2      358.88      356.30      9.74 o 
  -1   4   2      100.83       96.76      1.26 o 
   0   4   2        2.86        6.12      2.20 o 
   1   4   2      234.19      239.52      5.82 o 
   2   4   2      151.66      151.94      1.95 o 
   3   4   2        3.68        3.20      0.69 o 
   4   4   2      138.37      133.74      2.24 o 
   5   4   2      122.49      139.60      2.64 o 
   6   4   2      239.73      260.09      2.48 o 
   7   4   2       53.36       52.24      2.54 o 
   8   4   2       73.75       76.17      3.14 o 
   9   4   2       42.48       45.54      2.07 o 
  -7   5   2       27.14       27.21      1.90 o 
  -6   5   2        1.50        1.20      1.00 o 
  -5   5   2       69.17       66.84      2.43 o 
  -4   5   2       27.21       29.75      0.80 o 
  -3   5   2        2.31        2.62      0.54 o 
  -2   5   2        5.07        5.67      0.90 o 
  -1   5   2       43.76       41.16      1.05 o 
   0   5   2       44.24       42.85      1.07 o 
   1   5   2       25.86       22.76      0.72 o 
   2   5   2      188.92      202.36      5.88 o 
   3   5   2        8.94       10.82      4.23 o 
   4   5   2        2.55        3.59      1.23 o 
   5   5   2        7.38        7.96      1.34 o 
   6   5   2       63.51       62.34      2.03 o 
   7   5   2       16.22       15.29      1.12 o 
   8   5   2       46.06       47.93      1.80 o 
   9   5   2      123.35      148.44      5.06 o 
  -7   6   2        0.59        1.03      0.81 o 
  -6   6   2        7.12        9.38      2.44 o 
  -5   6   2       53.00       54.81      2.26 o 
  -4   6   2      165.11      175.91      3.44 o 
  -3   6   2       29.08       29.73      1.54 o 
  -2   6   2       51.05       51.69      1.80 o 
  -1   6   2       57.75       59.28      3.20 o 
   0   6   2       21.44       19.30      1.10 o 
   1   6   2      242.47      257.94      5.81 o 
   2   6   2      172.62      180.26      5.94 o 
   3   6   2       10.85       11.99      4.44 o 
   4   6   2       55.74       57.51      6.38 o 
   5   6   2       20.09       19.47      3.52 o 
   6   6   2       64.89       73.49     10.53 o 
   7   6   2        6.92        9.03      4.90 o 
   8   6   2        0.07        0.25      0.77 o 
  -6   7   2        0.36        1.06      0.98 o 
  -5   7   2       53.87       57.90      2.29 o 
  -4   7   2       14.91       15.25      2.54 o 
  -3   7   2        4.55        6.17      1.13 o 
  -2   7   2      111.44      117.74      2.30 o 
  -1   7   2       10.25        9.19      1.05 o 
   0   7   2        1.68        2.37      1.20 o 
   1   7   2       51.50       52.73      2.21 o 
   2   7   2       45.78       43.62      4.78 o 
   3   7   2       91.47       99.69      3.65 o 
   4   7   2        0.21        0.49      1.23 o 
   5   7   2       13.15       12.11      6.37 o 
   6   7   2        0.83        1.41      1.86 o 
   7   7   2        0.01        1.19      1.67 o 
   8   7   2       45.84       38.74      6.39 o 
  -5   8   2        0.08       -0.39      1.28 o 
  -4   8   2       47.95       50.63      2.94 o 
  -3   8   2       21.37       23.36      3.38 o 
  -2   8   2        1.28        1.18      0.45 o 
  -1   8   2        0.06        0.75      0.49 o 
   0   8   2       22.87       23.60      2.16 o 
   1   8   2      108.47      102.89      3.57 o 
   2   8   2       16.37       16.55      4.45 o 
   3   8   2       16.47       16.39      6.58 o 
   4   8   2       22.73       23.53      2.47 o 
   5   8   2        0.01        1.08      1.34 o 
   6   8   2       10.18        6.97      3.18 o 
   7   8   2       11.66        9.93      2.28 o 
  -4   9   2       24.51       22.67      1.99 o 
  -3   9   2       34.56       39.31      1.45 o 
  -2   9   2        0.09        0.41      0.40 o 
  -1   9   2       13.74       14.59      2.51 o 
   0   9   2       76.94       76.58      3.47 o 
   1   9   2       11.63        8.92      1.88 o 
   2   9   2       22.59       19.87      2.84 o 
   3   9   2        6.97        5.06      2.62 o 
   4   9   2        4.99        3.39      1.67 o 
   5   9   2        2.00        2.25      1.52 o 
   6   9   2       24.35       34.31      7.41 o 
  -3  10   2      141.60      157.78      3.46 o 
  -2  10   2       28.50       28.25      2.95 o 
  -1  10   2       21.35       20.22      1.99 o 
   0  10   2        0.83        1.93      0.92 o 
   1  10   2       13.68       11.41      3.96 o 
   2  10   2       21.73       18.66      5.30 o 
   3  10   2        0.62        1.19      0.96 o 
   4  10   2       44.08       48.80      7.27 o 
   5  10   2       53.00       62.34      7.50 o 
  -1  11   2      120.46      128.83      4.38 o 
   0  11   2      204.29      210.53      6.41 o 
   1  11   2        0.07        1.08      0.96 o 
   2  11   2       10.33        6.77      2.89 o 
   3  11   2       41.58       43.49      4.62 o 
   0 -11   3        0.65        2.36      1.49 o 
   1 -11   3        2.37        2.02      2.46 o 
  -3 -10   3        0.06       -0.17      1.31 o 
  -2 -10   3        2.67        1.48      1.12 o 
  -1 -10   3        5.29        6.71      3.02 o 
   0 -10   3       25.04       21.24      7.91 o 
   1 -10   3        5.39        3.91      3.40 o 
   2 -10   3        0.00        1.12      0.99 o 
   3 -10   3        8.00        4.78      1.99 o 
   4 -10   3        0.58        0.72      0.75 o 
  -4  -9   3       27.08       19.85      6.43 o 
  -3  -9   3        8.63        7.15      4.24 o 
  -2  -9   3        2.76        2.27      1.97 o 
  -1  -9   3       25.95       19.87      1.96 o 
   0  -9   3       42.55       41.59      4.09 o 
   1  -9   3        0.29        0.07      0.85 o 
   2  -9   3        6.00        4.20      1.22 o 
   3  -9   3       79.33       90.11      2.70 o 
   4  -9   3        0.44        0.87      0.78 o 
   5  -9   3        0.90        0.82      0.70 o 
  -5  -8   3      100.27      106.79      6.07 o 
  -4  -8   3       10.76        9.49      5.24 o 
  -3  -8   3       36.24       36.02      5.21 o 
  -2  -8   3       18.71       19.91      2.00 o 
  -1  -8   3       27.19       35.72      3.85 o 
   1  -8   3        3.31        2.58      1.54 o 
   2  -8   3       15.35       15.17      6.56 o 
   3  -8   3       23.53       26.77      2.52 o 
   4  -8   3        6.96        6.21      1.42 o 
   5  -8   3       22.71       23.59      1.57 o 
   6  -8   3        3.54        1.92      0.97 o 
  -6  -7   3        5.38        3.65      2.32 o 
  -5  -7   3        0.00        0.40      0.92 o 
  -4  -7   3        0.91        1.57      1.92 o 
  -3  -7   3        7.04        5.65      2.00 o 
  -2  -7   3        1.69        3.75      1.83 o 
  -1  -7   3        4.64        5.53      1.72 o 
   0  -7   3        1.22        1.80      1.15 o 
   1  -7   3      221.47      234.97      7.10 o 
   2  -7   3        0.80        0.95      1.16 o 
   3  -7   3       25.44       23.44      1.55 o 
   4  -7   3        2.53        1.51      0.70 o 
   5  -7   3       30.14       24.35      1.52 o 
   6  -7   3       10.73       12.29      1.81 o 
   7  -7   3        5.70        4.47      0.94 o 
  -7  -6   3       31.94       31.96      4.21 o 
  -6  -6   3        6.21        3.61      1.77 o 
  -5  -6   3       18.39       14.90      6.16 o 
  -4  -6   3        7.37        6.61      2.46 o 
  -3  -6   3       10.27        8.90      3.09 o 
  -2  -6   3        0.03        0.85      1.11 o 
  -1  -6   3        5.00        5.07      1.36 o 
   0  -6   3       25.44       29.37      9.02 o 
   1  -6   3        9.01       13.26      5.27 o 
   2  -6   3      118.83      116.46      4.14 o 
   3  -6   3      421.25      437.99      6.47 o 
   4  -6   3      153.48      143.49      5.79 o 
   5  -6   3       28.04       25.76      1.62 o 
   6  -6   3      119.28      119.27      2.13 o 
   7  -6   3       18.48       14.99      2.48 o 
   8  -6   3        3.56        4.62      2.00 o 
  -6  -5   3      220.00      230.33      7.40 o 
  -5  -5   3      555.21      578.19     23.92 o 
  -4  -5   3     1112.50     1213.58     10.68 o 
  -3  -5   3       52.46       54.71      2.21 o 
  -2  -5   3       49.93       48.01      3.52 o 
  -1  -5   3       34.43       32.05      1.90 o 
   0  -5   3       55.80       66.53      2.48 o 
   1  -5   3      271.08      266.02      6.22 o 
   2  -5   3      671.00      610.79      8.39 o 
   3  -5   3        1.18        1.78      0.98 o 
   4  -5   3       46.42       36.90      2.32 o 
   5  -5   3        0.55        0.40      0.44 o 
   6  -5   3       16.90       13.84      2.35 o 
   7  -5   3       33.03       32.48      1.52 o 
   8  -5   3        4.58        5.37      1.84 o 
  -7  -4   3        3.73        3.29      2.65 o 
  -6  -4   3        3.48        1.90      0.81 o 
  -5  -4   3      459.80      489.14      9.00 o 
  -4  -4   3      927.16      936.55     33.35 o 
  -3  -4   3      646.03      630.53     18.36 o 
  -2  -4   3       34.14       35.24      1.70 o 
  -1  -4   3      809.12      831.32     12.45 o 
   0  -4   3        8.41        9.11      1.93 o 
   1  -4   3       90.90       99.68      2.97 o 
   2  -4   3       16.88       15.99      1.24 o 
   3  -4   3      236.78      258.51      6.01 o 
   4  -4   3       14.08       14.70      2.16 o 
   5  -4   3      135.53      140.31      3.61 o 
   6  -4   3       21.36       20.16      1.06 o 
   7  -4   3       59.80       55.99      2.35 o 
   8  -4   3       22.67       23.50      1.34 o 
   9  -4   3        1.57        1.99      1.84 o 
  -8  -3   3        5.81        5.40      3.87 o 
  -7  -3   3       27.62       25.80      3.22 o 
  -6  -3   3        8.92        8.55      1.58 o 
  -5  -3   3       91.75       92.17      2.50 o 
  -4  -3   3      458.53      484.21      4.55 o 
  -3  -3   3      184.90      173.99      3.16 o 
  -2  -3   3       59.74       50.27      1.35 o 
  -1  -3   3       79.46       87.74      2.24 o 
   0  -3   3     1641.86     1693.84     22.91 o 
   1  -3   3      456.49      484.71     18.13 o 
   2  -3   3       15.86       24.34      4.36 o 
   3  -3   3      163.08      193.14      4.60 o 
   4  -3   3      604.55      646.17     10.15 o 
   5  -3   3        0.76        0.36      0.30 o 
   6  -3   3       39.96       35.46      1.48 o 
   7  -3   3       16.31       13.72      1.17 o 
   8  -3   3       47.40       43.47      1.66 o 
   9  -3   3        0.25        0.83      1.35 o 
  -8  -2   3       13.57       11.01      3.54 o 
  -7  -2   3       27.89       26.04      3.27 o 
  -6  -2   3       11.11       11.85      1.46 o 
  -5  -2   3      135.85      136.29      2.18 o 
  -4  -2   3       56.76       60.44      1.56 o 
  -3  -2   3      172.85      188.84      2.98 o 
  -2  -2   3      117.04      129.52      1.74 o 
  -1  -2   3      312.96      294.83      3.32 o 
   0  -2   3       45.20       41.72      0.97 o 
   1  -2   3      251.92      233.66      3.44 o 
   2  -2   3      150.14      164.05      1.91 o 
   3  -2   3     4241.82     4879.70     41.69 o 
   4  -2   3       30.38       43.99      1.73 o 
   5  -2   3        0.07        0.26      0.25 o 
   6  -2   3       65.34       64.16      1.90 o 
   7  -2   3      188.64      196.46      3.00 o 
   8  -2   3       42.00       37.67      1.62 o 
   9  -2   3        6.12        7.56      3.55 o 
  -8  -1   3       11.33       14.05      1.99 o 
  -7  -1   3       10.42        7.15      3.27 o 
  -6  -1   3       13.71       16.28      1.66 o 
  -5  -1   3        0.87        1.39      0.37 o 
  -4  -1   3      455.82      451.46      5.72 o 
  -3  -1   3        7.31       12.10      0.74 o 
  -2  -1   3      116.56      115.48      1.54 o 
  -1  -1   3      333.70      315.57      7.16 o 
   0  -1   3     1335.37     1248.76      8.91 o 
   1  -1   3      562.66      526.98      5.03 o 
   2  -1   3      665.36      635.10      6.31 o 
   3  -1   3       22.70       18.79      0.71 o 
   4  -1   3      681.76      694.86     11.77 o 
   5  -1   3      271.50      263.64      9.11 o 
   6  -1   3      351.77      360.40      4.94 o 
   7  -1   3      683.30      660.13      2.81 o 
   8  -1   3      173.94      180.90      5.76 o 
   9  -1   3      191.17      191.48      7.08 o 
  -8   0   3        7.89        5.18      2.67 o 
  -7   0   3       22.66       19.79      1.54 o 
  -6   0   3        0.55        0.65      1.04 o 
  -5   0   3        8.94        7.23      3.50 o 
  -4   0   3        5.43        4.68      0.55 o 
  -3   0   3        8.83       15.01      0.56 o 
  -2   0   3        0.00        0.14      0.17 o 
  -1   0   3      219.90      232.81      3.73 o 
   0   0   3        1.48        2.10      0.42 o 
   1   0   3     2068.72     2005.96     12.25 o 
   2   0   3       58.25       57.71      2.02 o 
   3   0   3       55.71       49.47      0.87 o 
   4   0   3       21.28       22.22      1.35 o 
   5   0   3       69.51       62.62      2.63 o 
   6   0   3        4.49        8.99      2.25 o 
   7   0   3      546.64      590.69      5.63 o 
   8   0   3      865.33      881.87     33.82 o 
   9   0   3      156.46      165.16      3.13 o 
  10   0   3       16.25       15.71      4.79 o 
  -8   1   3        0.00        0.32      1.09 o 
  -7   1   3        8.13        8.40      3.71 o 
  -6   1   3        3.38        0.58      0.86 o 
  -5   1   3       80.97       80.26      2.74 o 
  -4   1   3       20.42       18.12      2.08 o 
  -3   1   3      468.18      449.46      7.65 o 
  -2   1   3       46.73       47.50      0.77 o 
  -1   1   3      148.89      148.26      1.54 o 
   0   1   3       71.15       69.95      1.01 o 
   1   1   3     2514.49     2502.96     14.61 o 
   2   1   3        4.76        6.33      0.84 o 
   3   1   3        0.03        0.09      0.08 o 
   4   1   3       42.92       42.09      1.65 o 
   5   1   3       30.13       28.62      1.19 o 
   6   1   3        1.31        1.90      0.77 o 
   7   1   3        9.02        9.60      1.43 o 
   8   1   3       50.56       52.30      4.33 o 
   9   1   3       81.15       76.28      2.66 o 
  10   1   3        9.78        6.22      4.05 o 
  -8   2   3        1.74        2.74      1.76 o 
  -7   2   3       11.20       14.82      3.32 o 
  -6   2   3       78.87       87.34      4.24 o 
  -5   2   3       10.08        9.12      1.07 o 
  -4   2   3       18.40       20.07      1.66 o 
  -3   2   3       56.02       57.50      2.23 o 
  -2   2   3       11.97        8.12      0.46 o 
  -1   2   3      579.92      562.47      4.19 o 
   0   2   3       52.88       44.31      0.80 o 
   1   2   3       62.60       56.39      1.21 o 
   2   2   3       93.22      107.72      1.54 o 
   3   2   3       64.34       59.35      1.29 o 
   4   2   3       32.16       27.85      1.25 o 
   5   2   3       17.20       16.02      0.41 o 
   6   2   3       15.23       15.59      1.82 o 
   7   2   3        0.36        1.68      1.18 o 
   8   2   3        1.40        1.85      0.86 o 
   9   2   3        1.60        1.82      0.82 o 
  10   2   3       48.75       48.96      3.21 o 
  -7   3   3        2.49        1.23      0.88 o 
  -6   3   3        3.54        3.53      1.19 o 
  -5   3   3        1.64        3.89      1.29 o 
  -4   3   3       50.52       53.30      2.31 o 
  -3   3   3       51.54       48.47      0.56 o 
  -2   3   3       93.31       92.95      1.63 o 
  -1   3   3        6.90        6.51      0.69 o 
   0   3   3       37.47       38.28      0.82 o 
   1   3   3       66.21       73.39      1.17 o 
   2   3   3        4.59        7.85      1.47 o 
   3   3   3       27.22       27.88      2.04 o 
   4   3   3       22.61       23.26      1.63 o 
   5   3   3       62.22       67.16      1.19 o 
   6   3   3        0.42        0.35      0.20 o 
   7   3   3       23.61       20.51      1.68 o 
   8   3   3      172.87      187.43      3.41 o 
   9   3   3        0.01        0.68      0.73 o 
  -7   4   3        3.37        1.87      1.37 o 
  -6   4   3      143.70      152.98      6.78 o 
  -5   4   3       71.20       71.55      3.49 o 
  -4   4   3      134.57      146.06      2.97 o 
  -3   4   3        3.44        3.57      0.47 o 
  -2   4   3        2.95        2.38      0.52 o 
  -1   4   3        6.61        5.51      0.82 o 
   0   4   3       33.22       28.39      0.74 o 
   1   4   3      312.87      322.70      5.60 o 
   2   4   3        0.47        0.24      0.57 o 
   3   4   3      294.82      303.16      4.17 o 
   4   4   3       14.86       15.86      0.60 o 
   5   4   3      189.40      194.37      3.90 o 
   6   4   3        0.73        0.47      0.52 o 
   7   4   3        4.86        4.16      0.99 o 
   8   4   3        7.06        6.64      1.78 o 
   9   4   3        2.53        1.88      1.30 o 
  -7   5   3       70.25       79.80      2.66 o 
  -6   5   3       30.31       31.87      2.36 o 
  -5   5   3      234.32      234.57      9.03 o 
  -4   5   3      129.24      128.72      2.26 o 
  -3   5   3       12.75       11.90      0.79 o 
  -2   5   3       14.36       15.89      0.80 o 
  -1   5   3       51.29       49.56      1.60 o 
   0   5   3        0.70        0.57      0.35 o 
   1   5   3       14.20       13.89      0.64 o 
   2   5   3        0.03        0.16      0.24 o 
   3   5   3      374.25      406.31      5.08 o 
   4   5   3       41.58       43.46      1.27 o 
   5   5   3        4.85        4.04      1.13 o 
   6   5   3        6.86        7.12      1.03 o 
   7   5   3        2.64        3.62      0.98 o 
   8   5   3       38.35       37.55      2.33 o 
   9   5   3       74.12       77.57      6.68 o 
  -6   6   3       13.57        8.32      3.59 o 
  -5   6   3       14.45       16.96      2.78 o 
  -4   6   3     1142.54     1190.67     14.93 o 
  -3   6   3      128.12      133.96      2.98 o 
  -2   6   3      178.72      191.80      5.86 o 
  -1   6   3       99.83      108.73      3.12 o 
   0   6   3        0.53        0.42      0.31 o 
   1   6   3        0.66        0.76      0.38 o 
   2   6   3       66.44       69.87      1.40 o 
   3   6   3      101.82       99.97      3.59 o 
   4   6   3      237.35      247.08      6.38 o 
   5   6   3        0.15        0.88      1.34 o 
   6   6   3       80.41       77.94      4.42 o 
   7   6   3       32.77       33.52      4.94 o 
   8   6   3        2.29        3.54      1.68 o 
  -5   7   3      150.03      153.49      4.77 o 
  -4   7   3       34.22       36.31      2.14 o 
  -3   7   3        5.37        5.96      1.18 o 
  -2   7   3      102.77      110.04      3.56 o 
  -1   7   3      183.29      182.97     11.86 o 
   0   7   3      145.31      148.60      2.66 o 
   1   7   3       11.43        9.07      1.30 o 
   2   7   3      406.84      455.14      5.61 o 
   3   7   3       31.25       29.36      1.62 o 
   4   7   3      267.58      294.33      6.56 o 
   5   7   3       14.19       12.68      3.09 o 
   6   7   3        0.60        1.08      1.00 o 
   7   7   3        8.77        7.72      3.17 o 
   8   7   3       17.08       16.05      5.70 o 
  -5   8   3       13.22        9.52      4.10 o 
  -4   8   3        0.55        0.99      0.66 o 
  -3   8   3        1.68        1.75      0.93 o 
  -2   8   3      100.05      106.47      4.45 o 
  -1   8   3        0.15        1.30      1.36 o 
   0   8   3        4.82        4.13      1.58 o 
   1   8   3      153.68      153.46      7.49 o 
   2   8   3       42.94       38.85      2.07 o 
   3   8   3      224.53      243.27      5.51 o 
   4   8   3        7.38        7.17      2.12 o 
   5   8   3       32.95       31.39      2.38 o 
   6   8   3        2.51        3.65      2.73 o 
   7   8   3       61.79       60.25      4.78 o 
  -4   9   3       28.24       30.89      2.62 o 
  -3   9   3       99.67      109.20      3.32 o 
  -2   9   3        1.44        1.11      0.66 o 
  -1   9   3        0.29        1.05      1.03 o 
   0   9   3        9.62        9.84      6.82 o 
   1   9   3       17.91       16.18      2.82 o 
   2   9   3        0.00        0.13      0.62 o 
   3   9   3      190.26      196.80      4.73 o 
   4   9   3       65.27       68.51      3.10 o 
   5   9   3       91.20       92.99      2.77 o 
   6   9   3      134.87      139.03      3.45 o 
  -2  10   3        2.73        2.21      1.11 o 
  -1  10   3       24.16       18.93      5.98 o 
   0  10   3        0.08        1.18      0.60 o 
   1  10   3       26.52       24.45      3.84 o 
   2  10   3        4.99        4.51      1.36 o 
   3  10   3        0.08        0.48      0.61 o 
   4  10   3        9.17        6.58      2.18 o 
   5  10   3       13.71       15.87      3.38 o 
   0  11   3      106.98      117.00      5.24 o 
   1  11   3        2.22        2.29      1.01 o 
   2  11   3       72.35       77.70      3.59 o 
  -2 -10   4        8.79        7.00      3.58 o 
  -1 -10   4        3.78        5.38      2.49 o 
   0 -10   4        1.92        1.98      1.89 o 
   1 -10   4       31.01       30.93      5.99 o 
   2 -10   4        0.66        0.17      0.54 o 
   3 -10   4        2.83        3.43      0.89 o 
  -4  -9   4       13.43        7.82      5.03 o 
  -3  -9   4      109.34      106.61      4.18 o 
  -2  -9   4       48.71       33.55      2.99 o 
  -1  -9   4       10.60        5.87      3.36 o 
   0  -9   4       34.31       37.63      7.53 o 
   1  -9   4       90.78       88.07      3.78 o 
   2  -9   4        2.47        1.49      1.49 o 
   3  -9   4        0.53        0.78      0.87 o 
   4  -9   4        6.56        7.50      2.84 o 
   5  -9   4        9.96       15.30      3.27 o 
  -5  -8   4       16.80       15.56      1.81 o 
  -4  -8   4       41.02       47.62      3.70 o 
  -3  -8   4        1.60        1.35      1.66 o 
  -2  -8   4      158.89      149.59      5.93 o 
  -1  -8   4      307.07      291.97     12.80 o 
   0  -8   4       51.27       55.70      3.84 o 
   1  -8   4       12.91       12.16      3.93 o 
   2  -8   4       54.96       56.17      3.65 o 
   3  -8   4      125.76      133.33      4.39 o 
   4  -8   4       65.60       61.36      3.15 o 
   5  -8   4        3.42        4.21      1.66 o 
   6  -8   4        0.96        1.34      0.60 o 
  -5  -7   4       32.11       35.06      2.31 o 
  -4  -7   4       38.17       37.84      5.63 o 
  -3  -7   4        2.10        0.79      1.51 o 
  -2  -7   4        1.71        0.83      1.33 o 
  -1  -7   4       44.11       30.80      4.42 o 
   0  -7   4       54.46       48.10      5.84 o 
   1  -7   4      308.54      330.60      7.76 o 
   2  -7   4     2931.24     3200.13     20.16 o 
   3  -7   4        9.02       10.95      4.57 o 
   4  -7   4       35.48       31.60      2.72 o 
   5  -7   4       54.81       56.63      2.21 o 
   6  -7   4       26.97       23.10      1.42 o 
   7  -7   4       12.93       14.69      1.61 o 
  -6  -6   4        0.06        2.07      1.37 o 
  -5  -6   4      207.96      217.37      6.69 o 
  -4  -6   4        0.78        0.52      0.57 o 
  -3  -6   4       17.75       17.54      5.70 o 
  -2  -6   4       25.76       24.47      5.10 o 
  -1  -6   4        0.11        0.69      0.95 o 
   0  -6   4      147.60      143.52      4.23 o 
   1  -6   4      173.77      174.39      5.32 o 
   2  -6   4      139.72      144.13      4.09 o 
   3  -6   4      819.28      820.62     12.14 o 
   4  -6   4      160.77      162.06      4.32 o 
   5  -6   4       60.02       46.29      2.05 o 
   6  -6   4       34.05       28.16      1.83 o 
   7  -6   4        9.22        4.04      1.79 o 
   8  -6   4        7.55        5.32      2.26 o 
  -6  -5   4        3.34        1.64      1.01 o 
  -5  -5   4       38.70       31.97      3.32 o 
  -4  -5   4       54.74       46.66      2.52 o 
  -3  -5   4       13.11        9.41      2.93 o 
  -2  -5   4        5.89        6.29      3.01 o 
  -1  -5   4        6.79        7.08      3.90 o 
   0  -5   4        0.62        1.66      1.04 o 
   1  -5   4       79.45       76.69      4.31 o 
   2  -5   4      213.24      223.28      7.26 o 
   3  -5   4       59.65       67.70      2.99 o 
   4  -5   4       52.64       52.01      2.51 o 
   5  -5   4       25.05       22.26      1.49 o 
   6  -5   4      292.72      251.72      6.28 o 
   7  -5   4       86.95       68.90      1.73 o 
   8  -5   4       14.87       22.57      3.02 o 
  -7  -4   4       39.60       34.84      5.15 o 
  -6  -4   4       16.52       14.76      2.57 o 
  -5  -4   4       11.58        9.50      2.97 o 
  -4  -4   4       50.91       48.18      2.86 o 
  -3  -4   4       26.89       24.75      1.96 o 
  -2  -4   4       78.81       80.33      2.52 o 
  -1  -4   4       26.91       20.79      2.95 o 
   0  -4   4        7.23        6.43      3.17 o 
   1  -4   4      148.82      143.35      5.30 o 
   2  -4   4       11.48       13.29      1.79 o 
   3  -4   4       96.16      110.86      3.28 o 
   4  -4   4        0.36        0.88      1.22 o 
   5  -4   4        0.05        0.96      1.19 o 
   6  -4   4      133.35      143.48      3.29 o 
   7  -4   4       27.67       23.65      1.34 o 
   8  -4   4       79.54       67.11      2.52 o 
   9  -4   4      212.43      265.59      9.94 o 
  -7  -3   4        7.09       11.32      4.87 o 
  -6  -3   4        0.05        0.37      0.52 o 
  -5  -3   4       22.87       21.55      1.24 o 
  -4  -3   4      470.28      490.56      5.75 o 
  -3  -3   4        0.36        0.49      0.55 o 
  -2  -3   4       23.36       19.30      1.50 o 
  -1  -3   4       16.52       13.35      1.28 o 
   0  -3   4      402.33      365.24     10.62 o 
   1  -3   4        4.94        9.10      4.14 o 
   2  -3   4      367.74      399.29      7.28 o 
   3  -3   4        5.35        3.93      1.31 o 
   4  -3   4       95.95       98.78      3.10 o 
   5  -3   4       48.89       44.79      2.69 o 
   6  -3   4       15.21       12.08      1.05 o 
   7  -3   4        4.26        4.03      0.71 o 
   8  -3   4        5.51        5.68      2.41 o 
   9  -3   4        1.85        2.69      1.05 o 
  -7  -2   4        9.42        8.66      3.23 o 
  -6  -2   4       24.21       25.28      2.39 o 
  -5  -2   4       53.16       46.74      2.29 o 
  -4  -2   4      110.37      110.44      1.68 o 
  -3  -2   4       11.57       10.72      1.10 o 
  -2  -2   4      214.25      212.04      2.33 o 
  -1  -2   4        8.32        9.43      0.87 o 
   0  -2   4      130.24      137.50      2.34 o 
   1  -2   4       13.72       13.38      0.60 o 
   2  -2   4        4.07        5.05      1.10 o 
   3  -2   4        8.83        9.54      2.69 o 
   4  -2   4      112.63      118.01      3.74 o 
   5  -2   4        5.37        3.82      1.17 o 
   6  -2   4        7.47        6.70      0.44 o 
   7  -2   4        3.59        3.25      0.66 o 
   8  -2   4       16.71       18.81      1.75 o 
   9  -2   4       30.68       28.19      3.23 o 
  -7  -1   4       64.63       64.95      3.05 o 
  -6  -1   4       11.56       10.93      1.84 o 
  -5  -1   4        0.48        1.74      0.66 o 
  -4  -1   4       18.32       17.69      1.04 o 
  -3  -1   4      120.67      115.27      1.52 o 
  -2  -1   4      107.64      111.87      1.62 o 
  -1  -1   4        2.83        3.89      0.70 o 
   0  -1   4       19.00       22.92      0.93 o 
   1  -1   4      184.19      176.47      1.94 o 
   2  -1   4       43.72       46.93      1.05 o 
   3  -1   4        7.51        7.85      0.46 o 
   4  -1   4       43.93       49.26      1.31 o 
   5  -1   4      178.77      185.66      5.93 o 
   6  -1   4       18.80       22.11      1.42 o 
   7  -1   4       32.38       27.46      2.79 o 
   8  -1   4       32.45       33.63      2.08 o 
   9  -1   4       27.05       27.08      3.02 o 
  10  -1   4        6.30        7.87      2.11 o 
  -7   0   4       91.45      104.96      4.33 o 
  -6   0   4        4.80        1.65      1.58 o 
  -5   0   4        1.47        1.12      1.19 o 
  -4   0   4       16.44       16.23      0.97 o 
  -3   0   4        0.42        0.20      0.22 o 
  -2   0   4      142.34      158.61      1.98 o 
  -1   0   4      434.37      440.35      4.78 o 
   0   0   4       33.33       29.81      0.77 o 
   1   0   4       31.81       37.58      0.95 o 
   2   0   4       87.02       90.08      1.20 o 
   3   0   4      274.68      275.24      4.72 o 
   4   0   4        3.44        4.05      1.06 o 
   5   0   4        8.82        9.10      3.52 o 
   6   0   4        0.63        0.72      0.63 o 
   7   0   4        0.09        1.04      1.60 o 
   8   0   4       60.00       53.43      3.89 o 
   9   0   4        8.10        7.60      1.94 o 
  10   0   4       26.75       26.09      3.20 o 
  -7   1   4        5.06        2.15      0.98 o 
  -6   1   4        0.02       -0.28      1.07 o 
  -5   1   4      252.61      219.43      6.30 o 
  -4   1   4       50.46       41.30      1.99 o 
  -3   1   4      288.68      322.63      7.15 o 
  -2   1   4        8.14        9.63      0.47 o 
  -1   1   4      570.18      575.08     10.11 o 
   0   1   4        0.92        1.85      0.33 o 
   1   1   4      104.57      107.90      1.52 o 
   2   1   4      320.12      334.10      4.47 o 
   3   1   4      558.78      518.03      4.44 o 
   4   1   4       49.95       47.70      0.69 o 
   5   1   4       12.05       15.78      1.69 o 
   6   1   4       21.94       22.79      1.34 o 
   7   1   4       16.24       16.09      3.88 o 
   8   1   4      166.14      180.39      6.10 o 
   9   1   4       36.15       32.21      1.96 o 
  10   1   4        5.19        3.07      1.74 o 
  -7   2   4       12.86       11.17      5.02 o 
  -6   2   4       24.32       16.50      1.83 o 
  -5   2   4       25.78       30.59      2.25 o 
  -4   2   4        6.54        8.90      2.84 o 
  -3   2   4        0.72        0.96      0.28 o 
  -2   2   4     1266.91     1341.75      9.29 o 
  -1   2   4      209.74      231.40      2.64 o 
   0   2   4        4.30        4.77      1.14 o 
   1   2   4     1045.71     1057.67     12.27 o 
   2   2   4      583.72      578.76      6.66 o 
   3   2   4       33.33       36.62      1.23 o 
   4   2   4       18.43       15.22      0.83 o 
   5   2   4       43.50       48.83      2.20 o 
   6   2   4       40.63       44.54      1.79 o 
   7   2   4       19.88       20.65      1.69 o 
   8   2   4        3.12        2.71      1.14 o 
   9   2   4        1.96        1.21      0.73 o 
  10   2   4       25.63       24.62      1.79 o 
  -7   3   4        1.57        1.57      1.83 o 
  -6   3   4       42.38       40.89      3.91 o 
  -5   3   4       23.89       19.98      2.77 o 
  -4   3   4        0.85        1.09      1.65 o 
  -3   3   4       15.53       16.13      0.55 o 
  -2   3   4        3.18        3.15      0.71 o 
  -1   3   4      453.32      450.90     17.02 o 
   0   3   4      176.99      181.62      2.46 o 
   1   3   4     2278.80     2495.09     23.01 o 
   2   3   4     2004.78     1995.16     15.46 o 
   3   3   4      916.87      901.36      9.18 o 
   4   3   4       12.87       10.90      0.74 o 
   5   3   4       36.16       33.82      1.11 o 
   6   3   4        5.59        5.82      0.40 o 
   7   3   4        2.63        3.43      0.94 o 
   8   3   4        0.23        0.66      0.69 o 
   9   3   4      144.42      142.50      7.01 o 
  -6   4   4       26.34       22.13      4.52 o 
  -5   4   4       22.64       24.70      5.75 o 
  -4   4   4      208.86      209.15      9.81 o 
  -3   4   4       34.95       33.70      0.74 o 
  -2   4   4       53.43       54.52      1.62 o 
  -1   4   4       29.49       29.29      1.56 o 
   0   4   4        8.57        8.84      2.17 o 
   1   4   4      203.51      210.99      3.57 o 
   2   4   4     3251.43     3552.69     34.38 o 
   3   4   4     2562.84     2702.39     24.02 o 
   4   4   4      608.67      633.90      5.71 o 
   5   4   4        4.79        5.91      1.10 o 
   6   4   4        1.99        1.88      0.41 o 
   7   4   4        4.99        4.21      1.20 o 
   8   4   4       41.34       37.82      3.07 o 
   9   4   4       75.91       88.49      2.72 o 
  -6   5   4        8.70        9.68      5.39 o 
  -5   5   4      418.03      443.29      7.55 o 
  -4   5   4       93.26       94.23      4.93 o 
  -3   5   4        9.09        8.91      1.22 o 
  -2   5   4        7.40        6.46      1.55 o 
  -1   5   4        1.92        1.86      0.64 o 
   0   5   4        2.14        2.30      0.66 o 
   1   5   4        1.36        1.02      0.40 o 
   2   5   4        2.01        2.87      0.69 o 
   3   5   4       89.76       91.06      2.66 o 
   4   5   4       60.20       62.92      2.30 o 
   5   5   4      151.67      156.71      2.33 o 
   6   5   4      307.69      332.04      6.34 o 
   7   5   4       45.98       43.48      2.08 o 
   8   5   4      115.75      132.82      6.29 o 
   9   5   4        0.01       -0.13      0.97 o 
  -6   6   4        6.63        6.64      4.37 o 
  -5   6   4        0.92        1.43      2.66 o 
  -4   6   4       55.57       55.29      4.01 o 
  -3   6   4        0.00        0.31      0.46 o 
  -2   6   4        3.89        3.52      0.96 o 
  -1   6   4       86.95       88.11      3.12 o 
   0   6   4       24.84       22.03      2.23 o 
   1   6   4      103.81      102.37      3.26 o 
   2   6   4        0.68        1.24      0.54 o 
   3   6   4       17.94       17.19      0.85 o 
   4   6   4        0.54        0.49      0.34 o 
   5   6   4        0.00        0.14      0.34 o 
   6   6   4       14.70       14.71      1.11 o 
   7   6   4      141.39      145.44      5.70 o 
   8   6   4       37.88       37.38      4.49 o 
  -5   7   4       11.72        8.86      4.61 o 
  -4   7   4       40.75       39.48      4.52 o 
  -3   7   4       17.00       14.52      2.72 o 
  -2   7   4        6.46        7.83      2.34 o 
  -1   7   4       28.98       25.69      1.67 o 
   0   7   4      152.44      152.79      3.27 o 
   1   7   4        6.80        7.31      1.17 o 
   2   7   4        0.05        0.29      0.25 o 
   3   7   4      212.61      226.53      4.38 o 
   4   7   4        6.95        6.27      1.56 o 
   5   7   4       41.36       41.83      1.95 o 
   6   7   4        2.49        1.95      0.63 o 
   7   7   4        6.33        4.12      2.37 o 
   8   7   4        5.83        6.07      4.20 o 
  -4   8   4       32.76       32.53      3.55 o 
  -3   8   4       44.13       36.09      6.06 o 
  -2   8   4      176.15      179.28      4.58 o 
  -1   8   4       39.03       40.90      2.25 o 
   0   8   4       12.06        9.02      3.30 o 
   1   8   4       23.06       24.22      1.67 o 
   2   8   4      102.55       98.32      4.84 o 
   3   8   4       34.86       35.19      2.39 o 
   4   8   4       19.01       16.52      2.29 o 
   5   8   4        2.76        2.25      0.98 o 
   6   8   4        8.04        9.17      1.26 o 
   7   8   4       52.44       51.32      4.83 o 
  -3   9   4       44.50       45.19      7.27 o 
  -2   9   4        0.98        0.65      0.68 o 
  -1   9   4       46.29       46.78      2.07 o 
   0   9   4        2.14        2.07      0.86 o 
   1   9   4        4.89        3.99      1.50 o 
   2   9   4        1.13        1.12      0.91 o 
   3   9   4        0.11        1.26      0.94 o 
   4   9   4        4.24        4.68      1.51 o 
   5   9   4        2.51        2.28      1.29 o 
   6   9   4        0.04        0.53      0.62 o 
  -1  10   4        1.77        1.37      0.98 o 
   0  10   4       19.35       21.72      4.84 o 
   1  10   4       25.11       22.53      2.56 o 
   2  10   4       12.37        9.07      2.78 o 
   3  10   4        1.59        1.39      0.69 o 
   4  10   4        3.61        2.96      1.02 o 
   5  10   4       21.21       14.89      3.52 o 
   0 -10   5       40.73       41.72      4.98 o 
   1 -10   5      104.03      113.32      8.18 o 
   2 -10   5       14.96       15.19      7.44 o 
  -2  -9   5       18.54       11.35      4.80 o 
  -1  -9   5        3.79        3.12      1.88 o 
   0  -9   5       34.87       30.82      2.53 o 
   1  -9   5        0.85        0.48      1.36 o 
   2  -9   5       42.81       35.55      3.93 o 
   3  -9   5        3.25        3.62      1.53 o 
   4  -9   5        6.83        8.83      3.17 o 
   5  -9   5       16.02       21.51      5.38 o 
  -4  -8   5        3.01        1.16      1.85 o 
  -3  -8   5       11.80       11.58      4.51 o 
  -2  -8   5       11.36       10.91      4.70 o 
  -1  -8   5        3.68        3.20      2.03 o 
   0  -8   5       20.06       20.08      2.12 o 
   1  -8   5       72.21       67.99      3.24 o 
   2  -8   5        0.18       -0.05      1.38 o 
   3  -8   5        8.11        6.40      4.42 o 
   4  -8   5        1.63        3.27      1.90 o 
   5  -8   5       15.15       12.31      3.29 o 
   6  -8   5        0.04        0.62      0.59 o 
  -5  -7   5        0.35        0.66      1.49 o 
  -4  -7   5       33.92       36.07      3.49 o 
  -3  -7   5       26.94       21.87      2.85 o 
  -2  -7   5       31.32       26.88      2.59 o 
  -1  -7   5        4.85        4.25      1.93 o 
   0  -7   5       20.65       16.13      5.40 o 
   1  -7   5        3.24        2.20      1.46 o 
   2  -7   5       20.76       20.35      2.96 o 
   3  -7   5        8.10       10.30      3.79 o 
   4  -7   5       38.03       37.28      2.86 o 
   5  -7   5       28.00       27.25      2.09 o 
   6  -7   5        1.47        1.81      0.84 o 
   7  -7   5        1.95        1.63      0.72 o 
  -5  -6   5        7.03        2.89      1.64 o 
  -4  -6   5       26.93       27.12      2.45 o 
  -3  -6   5       55.29       49.70      3.34 o 
  -2  -6   5        0.44        1.16      0.95 o 
  -1  -6   5       46.46       41.83      2.53 o 
   0  -6   5       12.03       11.30      3.60 o 
   1  -6   5       45.06       43.65      5.52 o 
   2  -6   5        4.62        6.16      2.67 o 
   3  -6   5       81.14       76.86      7.83 o 
   4  -6   5       94.83      108.25      4.17 o 
   5  -6   5        0.02        0.19      0.68 o 
   6  -6   5        8.37       10.94      1.74 o 
   7  -6   5        4.75        6.52      2.13 o 
   8  -6   5        0.00        0.68      0.56 o 
  -5  -5   5       48.29       46.26      2.27 o 
  -4  -5   5       20.50       22.73      1.80 o 
  -3  -5   5      172.76      183.03      5.76 o 
  -2  -5   5      113.53      122.55      5.08 o 
  -1  -5   5       16.80       17.12      1.76 o 
   0  -5   5       25.90       22.25      2.80 o 
   1  -5   5        0.19        0.89      1.12 o 
   2  -5   5      281.53      304.15      5.61 o 
   3  -5   5        0.88        0.89      1.13 o 
   4  -5   5      191.46      203.32      4.82 o 
   5  -5   5       16.27       17.03      1.97 o 
   6  -5   5       19.46       14.49      2.37 o 
   7  -5   5        5.41        6.29      2.06 o 
   8  -5   5        1.25        1.57      1.24 o 
  -6  -4   5      106.81      127.99      4.74 o 
  -5  -4   5        0.66        0.39      0.58 o 
  -4  -4   5      178.72      193.09      6.34 o 
  -3  -4   5       40.82       39.69      2.69 o 
  -2  -4   5        3.12        3.03      0.93 o 
  -1  -4   5        1.57        1.65      0.64 o 
   0  -4   5       23.35       25.14      2.73 o 
   1  -4   5       20.78       25.64      5.09 o 
   2  -4   5        0.94        0.92      1.39 o 
   3  -4   5       82.74       90.36      3.68 o 
   4  -4   5      336.96      359.19      6.77 o 
   5  -4   5       16.02       15.99      2.37 o 
   6  -4   5       65.21       53.25      4.40 o 
   7  -4   5       21.64       20.21      1.52 o 
   8  -4   5        2.78        3.42      3.60 o 
   9  -4   5        5.79        5.24      2.42 o 
  -6  -3   5       18.64       20.07      6.11 o 
  -5  -3   5       14.03       14.31      1.49 o 
  -4  -3   5      598.23      622.61     10.57 o 
  -3  -3   5     1606.38     1620.95      8.24 o 
  -2  -3   5        1.20        1.64      0.66 o 
  -1  -3   5       27.11       26.25      1.74 o 
   0  -3   5       52.58       53.60      1.99 o 
   1  -3   5       10.40       14.66      1.24 o 
   2  -3   5       40.43       41.91      2.16 o 
   3  -3   5       78.92       82.04      3.70 o 
   4  -3   5       10.74        8.43      1.81 o 
   5  -3   5       36.20       41.79      1.15 o 
   6  -3   5       32.23       39.75      1.01 o 
   7  -3   5        5.50        3.73      0.77 o 
   8  -3   5       16.17       15.09      2.22 o 
   9  -3   5        0.12        0.77      0.59 o 
  -7  -2   5       18.98       24.91      4.49 o 
  -6  -2   5       35.54       35.65      2.39 o 
  -5  -2   5        3.63        1.99      1.12 o 
  -4  -2   5      425.08      437.80     14.80 o 
  -3  -2   5      100.91      100.17      2.29 o 
  -2  -2   5      740.79      713.53      6.01 o 
  -1  -2   5      207.81      216.27      4.13 o 
   0  -2   5      223.14      260.25      4.04 o 
   1  -2   5      383.27      381.48      6.04 o 
   2  -2   5      230.90      239.87      3.44 o 
   3  -2   5      155.94      162.51      2.85 o 
   4  -2   5      276.02      290.28      3.46 o 
   5  -2   5       76.25       75.22      3.12 o 
   6  -2   5       56.51       57.16      0.82 o 
   7  -2   5        8.23        9.92      2.96 o 
   8  -2   5       88.33       81.19      2.97 o 
   9  -2   5        3.89        6.09      1.86 o 
  -7  -1   5        5.94        2.66      1.64 o 
  -6  -1   5        1.07        1.14      1.10 o 
  -5  -1   5       16.72       18.03      2.74 o 
  -4  -1   5        6.30        5.34      1.51 o 
  -3  -1   5      231.79      233.84      3.06 o 
  -2  -1   5        5.47       10.17      1.12 o 
  -1  -1   5       50.68       46.20      2.29 o 
   0  -1   5        0.81        0.62      0.46 o 
   1  -1   5      957.47      942.69     22.46 o 
   2  -1   5      281.76      324.86      4.04 o 
   3  -1   5       16.31       16.26      0.90 o 
   4  -1   5      138.08      146.46      1.94 o 
   5  -1   5      149.86      168.67      3.32 o 
   6  -1   5       52.40       54.74      2.68 o 
   7  -1   5       37.84       33.89      1.75 o 
   8  -1   5       77.10       72.36      6.94 o 
   9  -1   5       58.93       57.03      4.20 o 
  -7   0   5        1.19        1.01      1.67 o 
  -6   0   5       50.56       42.67      2.76 o 
  -5   0   5       27.72       31.18      2.68 o 
  -4   0   5       20.95       15.23      0.98 o 
  -3   0   5        0.50        0.57      0.26 o 
  -2   0   5      158.05      164.33      1.90 o 
  -1   0   5        0.09        0.70      0.39 o 
   0   0   5      382.66      380.30     21.51 o 
   1   0   5        2.05        1.46      0.70 o 
   2   0   5       70.14       73.57      1.79 o 
   3   0   5       10.81       11.01      0.90 o 
   4   0   5     1552.86     1571.88      8.42 o 
   5   0   5      442.49      458.85     11.67 o 
   6   0   5        0.30       -0.10      1.10 o 
   7   0   5      150.82      152.50      6.72 o 
   8   0   5       54.07       57.81      2.88 o 
   9   0   5      153.35      156.14      9.01 o 
  10   0   5        3.06        4.87      1.48 o 
  -7   1   5        4.62        5.21      3.08 o 
  -6   1   5        1.00        1.16      1.01 o 
  -5   1   5       64.93       73.08      5.04 o 
  -4   1   5        5.02        3.39      1.72 o 
  -3   1   5      176.77      173.56      3.09 o 
  -2   1   5      114.65      115.87      2.13 o 
  -1   1   5       46.58       40.22      1.88 o 
   0   1   5       89.08       80.74      1.62 o 
   1   1   5       15.99       10.75      0.82 o 
   2   1   5      168.07      193.66      2.37 o 
   3   1   5       37.89       34.15      1.10 o 
   4   1   5      124.99      128.03      2.51 o 
   5   1   5      187.41      204.92      5.91 o 
   6   1   5      135.02      149.74      4.05 o 
   7   1   5      190.29      208.89      9.39 o 
   8   1   5      647.47      714.69     20.53 o 
   9   1   5        1.33        2.00      0.96 o 
  10   1   5      107.81      115.73      4.21 o 
  -6   2   5       17.92       20.70      3.17 o 
  -5   2   5        2.52        1.83      0.69 o 
  -4   2   5        0.86        1.40      1.07 o 
  -3   2   5        9.62       10.83      0.62 o 
  -2   2   5       43.24       41.74      1.05 o 
  -1   2   5       54.66       47.42      1.19 o 
   0   2   5      169.50      177.84      2.36 o 
   1   2   5      265.21      272.99      4.46 o 
   2   2   5      931.20      925.67     18.89 o 
   3   2   5       98.16       99.81      2.33 o 
   4   2   5        3.57        3.94      0.45 o 
   5   2   5       54.48       57.09      1.47 o 
   6   2   5        2.42        4.45      2.23 o 
   7   2   5        5.66        5.35      2.03 o 
   8   2   5      185.22      191.80      4.76 o 
   9   2   5      344.90      371.78     11.44 o 
  -6   3   5        1.05        3.05      1.88 o 
  -5   3   5        8.91        7.44      3.05 o 
  -4   3   5       19.72       18.18      2.02 o 
  -3   3   5       67.79       65.47      1.14 o 
  -2   3   5      216.28      221.16      2.05 o 
  -1   3   5        1.58        3.56      0.71 o 
   0   3   5       24.81       23.72      1.36 o 
   1   3   5        4.13        6.37      1.50 o 
   2   3   5      313.43      313.17      4.58 o 
   3   3   5      476.26      494.38      9.81 o 
   4   3   5       27.12       25.77      1.82 o 
   5   3   5       57.09       57.52      1.82 o 
   6   3   5       15.05       14.10      0.81 o 
   7   3   5        1.23        0.71      0.54 o 
   8   3   5        8.24        9.14      2.11 o 
   9   3   5        8.01        6.35      2.11 o 
  -6   4   5        1.06        0.98      1.13 o 
  -5   4   5       23.30       20.96      2.00 o 
  -4   4   5       38.37       35.90      3.10 o 
  -3   4   5        0.90        1.06      1.70 o 
  -2   4   5       63.07       64.98      1.53 o 
  -1   4   5        2.83        2.22      0.60 o 
   0   4   5       32.93       37.89      1.85 o 
   1   4   5      138.24      147.81      3.02 o 
   2   4   5       28.53       26.39      1.64 o 
   3   4   5        7.77        5.63      1.57 o 
   4   4   5       59.94       63.93      2.09 o 
   5   4   5        1.64        1.76      0.76 o 
   6   4   5       27.08       27.09      1.27 o 
   7   4   5       36.63       38.95      2.34 o 
   8   4   5       34.38       36.76      3.84 o 
   9   4   5        0.67        0.87      0.85 o 
  -5   5   5       13.09        8.26      5.15 o 
  -4   5   5       22.74       22.89      4.97 o 
  -3   5   5        0.01       -0.03      0.26 o 
  -2   5   5      118.28      122.44      6.22 o 
  -1   5   5       81.66       83.22      2.56 o 
   0   5   5        9.98       10.64      2.96 o 
   1   5   5       57.80       58.18      2.45 o 
   2   5   5        0.08        0.26      0.53 o 
   3   5   5        0.88        0.30      0.77 o 
   4   5   5       88.91       82.70      2.36 o 
   5   5   5      145.61      145.13      3.34 o 
   6   5   5       92.63      102.17      2.15 o 
   7   5   5        0.00        0.32      0.42 o 
   8   5   5        8.28        8.11      3.08 o 
   9   5   5       68.09       69.95      4.33 o 
  -5   6   5       88.63       91.92      4.12 o 
  -4   6   5      138.64      148.72      4.92 o 
  -3   6   5       55.55       66.30      3.43 o 
  -2   6   5        0.12        0.62      0.69 o 
  -1   6   5       60.74       64.04      2.13 o 
   0   6   5       49.26       51.22      2.16 o 
   1   6   5       16.13       14.19      2.95 o 
   2   6   5      105.62      106.40      2.24 o 
   3   6   5        0.27        0.39      0.29 o 
   4   6   5      235.08      233.41      4.13 o 
   5   6   5        5.71        4.83      0.82 o 
   6   6   5        3.85        4.03      0.96 o 
   7   6   5       13.99       10.45      3.93 o 
   8   6   5        6.58        5.71      3.49 o 
  -4   7   5      159.82      153.62      5.61 o 
  -3   7   5       77.39       73.03      7.13 o 
  -2   7   5       11.64       12.97      1.46 o 
  -1   7   5        0.00        0.82      0.52 o 
   0   7   5        4.15        4.19      1.09 o 
   1   7   5        1.35        2.18      0.98 o 
   2   7   5        4.05        3.94      0.95 o 
   3   7   5       35.48       28.70      2.55 o 
   4   7   5       45.75       49.27      2.50 o 
   5   7   5        0.06        0.81      0.51 o 
   6   7   5        1.26        0.91      0.68 o 
   7   7   5       15.05       12.93      4.73 o 
   8   7   5        1.72        0.21      1.43 o 
  -3   8   5      262.22      270.67      6.78 o 
  -2   8   5      226.62      235.39      4.10 o 
  -1   8   5      121.24      118.24      3.10 o 
   0   8   5       17.59       14.28      4.16 o 
   1   8   5       57.88       52.36      2.89 o 
   2   8   5       28.20       23.41      1.50 o 
   3   8   5       12.91       12.85      1.65 o 
   4   8   5       43.82       41.40      3.29 o 
   5   8   5       31.11       26.58      2.47 o 
   6   8   5        6.16        7.04      2.84 o 
   7   8   5        5.34        3.11      1.52 o 
  -2   9   5       16.87       14.08      7.63 o 
  -1   9   5       37.84       36.43      2.49 o 
   0   9   5       25.43       22.52      3.52 o 
   1   9   5      118.73      108.23      4.26 o 
   2   9   5        3.99        3.31      1.46 o 
   3   9   5       93.22       87.98      3.34 o 
   4   9   5       19.52       12.83      4.60 o 
   5   9   5       67.98       69.01      4.08 o 
   6   9   5       12.04        6.92      2.91 o 
   0  10   5       14.54       13.55      2.47 o 
   1  10   5        2.17        1.82      0.84 o 
   2  10   5       17.25       16.91      3.96 o 
   3  10   5       37.14       36.31      2.91 o 
   4  10   5       38.27       37.94      2.35 o 
  -1  -9   6        9.26       10.44      5.48 o 
   0  -9   6        6.08        8.32      4.59 o 
   1  -9   6        2.55        1.74      1.84 o 
   2  -9   6        8.36        9.62      1.82 o 
   3  -9   6       21.84       24.05      2.22 o 
   4  -9   6      104.39      111.59      5.03 o 
  -3  -8   6        0.00        1.12      1.23 o 
  -2  -8   6        0.75        1.29      1.48 o 
  -1  -8   6        7.70        6.76      4.47 o 
   0  -8   6       29.67       22.33      2.89 o 
   1  -8   6       18.70       13.07      6.79 o 
   2  -8   6        1.87        3.00      2.16 o 
   3  -8   6        0.15        1.45      1.80 o 
   4  -8   6       57.41       50.05      5.42 o 
   5  -8   6        0.81        0.49      0.82 o 
  -4  -7   6       18.39       24.13      4.26 o 
  -3  -7   6       10.18        5.13      3.06 o 
  -2  -7   6       36.01       29.00      3.04 o 
  -1  -7   6      383.28      363.90     11.90 o 
   0  -7   6       26.62       25.21      8.06 o 
   1  -7   6       22.71       18.61      3.72 o 
   2  -7   6       84.66       83.88      7.22 o 
   3  -7   6       40.37       41.43      6.55 o 
   4  -7   6       22.69       22.40      3.12 o 
   5  -7   6       34.56       39.75      6.93 o 
   6  -7   6        3.52        6.58      2.52 o 
   7  -7   6       37.24       44.15      2.19 o 
  -4  -6   6       28.37       30.21      3.56 o 
  -3  -6   6        0.41        0.90      0.85 o 
  -2  -6   6       87.34       91.33      4.06 o 
  -1  -6   6      172.32      163.64      7.94 o 
   0  -6   6      262.93      229.00      7.54 o 
   1  -6   6      121.67      112.54      4.63 o 
   2  -6   6      237.05      257.24      7.57 o 
   3  -6   6       21.85       22.27      2.42 o 
   4  -6   6      266.16      281.10     12.32 o 
   5  -6   6       11.49       10.83      4.43 o 
   6  -6   6       16.82       14.95      2.92 o 
   7  -6   6       12.25        6.97      3.20 o 
  -5  -5   6       15.40       20.56      1.88 o 
  -4  -5   6        4.29        2.21      1.10 o 
  -3  -5   6        8.48        5.85      1.84 o 
  -2  -5   6       10.75        9.04      4.61 o 
  -1  -5   6        9.19        5.64      2.39 o 
   0  -5   6       60.76       58.75      2.73 o 
   1  -5   6        6.30        4.35      2.37 o 
   2  -5   6       93.64      103.23      3.66 o 
   3  -5   6     2492.35     2602.90     21.43 o 
   4  -5   6      615.32      658.41     16.38 o 
   5  -5   6       35.02       38.35      4.18 o 
   6  -5   6        8.24        6.53      2.15 o 
   7  -5   6        0.84        1.85      1.03 o 
   8  -5   6        4.41        2.00      1.21 o 
  -5  -4   6       29.39       25.93      2.30 o 
  -4  -4   6      169.64      171.72      3.51 o 
  -3  -4   6       19.76       20.15      1.63 o 
  -2  -4   6        7.06        7.28      2.40 o 
  -1  -4   6       11.82       10.31      1.36 o 
   0  -4   6        0.02        0.11      0.82 o 
   1  -4   6       12.04       12.00      2.03 o 
   2  -4   6        0.00        0.00      1.18 o 
   3  -4   6       10.24       10.57      3.36 o 
   4  -4   6      370.74      397.42      7.51 o 
   5  -4   6      355.71      389.04      9.86 o 
   6  -4   6       21.46       16.19      3.11 o 
   7  -4   6      147.76      140.97      5.49 o 
   8  -4   6       15.53       14.63      2.55 o 
  -6  -3   6       24.92       17.91      3.50 o 
  -5  -3   6       14.43       18.17      2.49 o 
  -4  -3   6        2.45        1.05      0.88 o 
  -3  -3   6      140.20      142.51      3.53 o 
  -2  -3   6        2.61        3.78      1.53 o 
  -1  -3   6       54.75       56.13      1.97 o 
   0  -3   6       75.57       76.47      2.58 o 
   1  -3   6       11.44       12.20      1.41 o 
   2  -3   6       13.21       21.05      2.34 o 
   3  -3   6      147.32      138.66      4.67 o 
   4  -3   6        0.39        0.60      1.43 o 
   5  -3   6       44.27       48.17      2.73 o 
   6  -3   6        2.29        3.25      1.65 o 
   7  -3   6      166.65      149.51      8.25 o 
   8  -3   6      129.74      114.09      4.51 o 
   9  -3   6        0.07        1.50      0.84 o 
  -6  -2   6       13.24       11.23      6.78 o 
  -5  -2   6       36.83       32.17      5.24 o 
  -4  -2   6        0.00        0.15      0.42 o 
  -3  -2   6       12.84       12.96      1.47 o 
  -2  -2   6       35.62       37.75      1.62 o 
  -1  -2   6       44.20       43.20      1.93 o 
   0  -2   6        5.56        9.82      1.70 o 
   1  -2   6        7.71       10.07      1.20 o 
   2  -2   6       16.04       13.41      0.95 o 
   3  -2   6       56.65       56.07      2.10 o 
   4  -2   6      123.34      132.23      6.25 o 
   5  -2   6        5.83        6.14      1.74 o 
   6  -2   6        1.70        3.25      1.45 o 
   7  -2   6       46.34       49.86      4.04 o 
   8  -2   6       20.56       19.43      5.02 o 
   9  -2   6       73.19       71.56      2.70 o 
  -6  -1   6        3.61        4.34      3.88 o 
  -5  -1   6        1.79        2.70      1.84 o 
  -4  -1   6       10.45       11.11      0.82 o 
  -3  -1   6      248.34      243.38      4.65 o 
  -2  -1   6      153.26      150.50      2.40 o 
  -1  -1   6       12.83       13.25      1.16 o 
   0  -1   6       41.91       39.69      1.33 o 
   1  -1   6      158.59      155.49      2.73 o 
   2  -1   6      108.03      101.97      2.42 o 
   3  -1   6      172.39      177.86      3.76 o 
   4  -1   6       36.30       38.52      1.34 o 
   5  -1   6        3.20        3.53      0.89 o 
   6  -1   6        2.77        2.14      0.59 o 
   7  -1   6       37.60       35.85      2.39 o 
   8  -1   6        7.70        8.93      2.40 o 
   9  -1   6       12.58       14.38      1.57 o 
  -6   0   6        3.25        2.93      1.99 o 
  -5   0   6       11.70        8.05      4.42 o 
  -4   0   6        0.18        0.39      0.79 o 
  -3   0   6      138.64      131.78      2.85 o 
  -2   0   6       19.92       19.92      1.87 o 
  -1   0   6       18.65       22.24      1.24 o 
   0   0   6      181.54      188.69      3.24 o 
   1   0   6       32.00       25.55      1.09 o 
   2   0   6       38.59       39.10      2.40 o 
   3   0   6       39.05       39.09      1.18 o 
   4   0   6       24.50       22.54      0.63 o 
   5   0   6      107.83      108.98      3.27 o 
   6   0   6        1.12        2.14      1.72 o 
   7   0   6        0.01        0.52      1.67 o 
   8   0   6        1.19        1.41      0.87 o 
   9   0   6        0.05        1.10      0.62 o 
  -6   1   6       33.94       31.30      4.51 o 
  -5   1   6       25.15       21.83      2.96 o 
  -4   1   6        0.05       -0.74      1.14 o 
  -3   1   6        2.36        2.45      0.92 o 
  -2   1   6      144.06      136.53      2.07 o 
  -1   1   6       56.25       62.10      1.97 o 
   0   1   6        1.60        1.75      0.86 o 
   1   1   6        6.29        8.41      2.35 o 
   2   1   6       17.67       18.03      1.19 o 
   3   1   6      208.12      217.44      5.48 o 
   4   1   6       94.45       93.03      1.71 o 
   5   1   6       85.42       88.73      1.09 o 
   6   1   6       73.72       70.19      3.59 o 
   7   1   6        4.77        4.17      1.18 o 
   8   1   6       43.86       43.77      2.02 o 
   9   1   6       38.16       38.44      5.61 o 
  -6   2   6       47.28       64.74      3.32 o 
  -5   2   6       26.36       16.30      3.17 o 
  -4   2   6        1.36        2.98      1.43 o 
  -3   2   6       11.29        9.62      1.52 o 
  -2   2   6       53.80       54.67      1.49 o 
  -1   2   6      203.38      224.82     11.22 o 
   0   2   6       22.44       21.51      1.09 o 
   1   2   6      102.39      102.40      2.99 o 
   2   2   6      246.09      273.56      3.91 o 
   3   2   6        5.31        5.53      1.21 o 
   4   2   6      108.96      115.18      2.23 o 
   5   2   6       32.45       33.54      1.18 o 
   6   2   6        1.45        2.22      1.29 o 
   7   2   6       13.42       13.35      4.57 o 
   8   2   6       21.33       21.92      1.75 o 
   9   2   6        0.80        0.65      0.95 o 
  -5   3   6        0.03        1.46      1.12 o 
  -4   3   6       33.92       28.48      2.10 o 
  -3   3   6      129.96      135.71      5.89 o 
  -2   3   6       46.30       42.94      1.28 o 
  -1   3   6      275.92      283.88      4.50 o 
   0   3   6      397.82      440.45      7.85 o 
   1   3   6       30.67       33.58      2.76 o 
   2   3   6        2.50        1.88      0.72 o 
   3   3   6      122.05      127.62      3.28 o 
   4   3   6      112.63      116.00      2.29 o 
   5   3   6        2.39        2.89      0.80 o 
   6   3   6       92.52       96.26      5.35 o 
   7   3   6       51.94       50.38      2.51 o 
   8   3   6        5.11        4.21      1.43 o 
   9   3   6       37.70       39.69      2.14 o 
  -5   4   6        0.31        0.04      0.89 o 
  -4   4   6       11.54        7.45      4.50 o 
  -3   4   6       42.56       48.29      3.69 o 
  -2   4   6       33.86       35.15      1.47 o 
  -1   4   6      664.66      722.40      6.48 o 
   0   4   6       62.16       62.95      1.97 o 
   1   4   6      140.04      145.38      4.46 o 
   2   4   6      391.04      437.66      8.71 o 
   3   4   6       54.70       50.61      2.62 o 
   4   4   6       25.10       29.12      1.39 o 
   5   4   6       42.72       38.50      2.98 o 
   6   4   6        0.13        0.35      0.38 o 
   7   4   6       10.10        8.64      1.70 o 
   8   4   6        0.01        0.90      0.64 o 
   9   4   6        2.40        1.60      0.93 o 
  -5   5   6       21.63       21.67      2.93 o 
  -4   5   6        1.45        1.48      1.56 o 
  -3   5   6        5.59        5.62      2.86 o 
  -2   5   6       21.99       22.56      1.72 o 
  -1   5   6        0.77        1.19      0.81 o 
   0   5   6       30.82       32.87      2.30 o 
   1   5   6       78.34       72.25      2.41 o 
   2   5   6      413.55      437.50      5.64 o 
   3   5   6      954.90      959.96     11.37 o 
   4   5   6        0.01        0.97      2.34 o 
   5   5   6      105.94      107.18      3.41 o 
   6   5   6       33.45       36.05      2.83 o 
   7   5   6        0.03        0.62      0.56 o 
   8   5   6       16.83       21.70      3.41 o 
  -4   6   6       35.38       32.86      3.34 o 
  -3   6   6       51.90       55.52      3.38 o 
  -2   6   6       11.48       11.60      1.48 o 
  -1   6   6        0.04        0.31      0.77 o 
   0   6   6        0.09        0.40      0.73 o 
   1   6   6        0.78        1.27      0.70 o 
   2   6   6        4.99        6.77      1.96 o 
   3   6   6      127.58      148.31      3.99 o 
   4   6   6     1029.44     1124.74     17.59 o 
   5   6   6      460.52      473.24     21.22 o 
   6   6   6       24.91       21.90      3.29 o 
   7   6   6       23.02       20.87      8.93 o 
   8   6   6       26.50       20.97      2.09 o 
  -3   7   6      250.85      276.35      7.37 o 
  -2   7   6        2.65        2.26      0.89 o 
  -1   7   6        2.43        3.47      0.88 o 
   0   7   6       71.50       73.12      2.23 o 
   1   7   6       77.25       77.83      4.09 o 
   2   7   6       16.60       16.79      2.21 o 
   3   7   6        0.34        0.90      0.56 o 
   4   7   6       24.78       23.65      1.93 o 
   5   7   6        0.27        0.78      0.52 o 
   6   7   6       10.53        7.43      1.72 o 
   7   7   6      193.17      207.30      6.51 o 
  -2   8   6        7.94        5.77      3.52 o 
  -1   8   6       27.03       23.82      3.97 o 
   0   8   6       70.30       72.57      2.75 o 
   1   8   6       14.93       12.70      1.85 o 
   2   8   6       24.77       20.64      4.94 o 
   3   8   6        5.62        6.45      2.04 o 
   4   8   6       22.06       23.90      1.93 o 
   5   8   6        0.11        0.85      0.90 o 
   6   8   6        0.71        1.17      2.49 o 
  -1   9   6        1.91        1.89      1.05 o 
   0   9   6       15.88        9.22      2.69 o 
   1   9   6       42.98       32.04      3.17 o 
   2   9   6        0.23        0.41      0.65 o 
   3   9   6        9.41        8.60      1.38 o 
   4   9   6       53.12       52.77      2.23 o 
   5   9   6       12.04        7.86      2.49 o 
  -1  -8   7        0.21        1.61      1.43 o 
   0  -8   7       19.04       14.31      3.92 o 
   1  -8   7        4.47        2.97      1.09 o 
   2  -8   7      115.13      127.99      4.91 o 
   3  -8   7       33.08       30.82      5.40 o 
   4  -8   7       77.02       99.73      4.62 o 
   5  -8   7       24.65       35.97      3.83 o 
  -2  -7   7        0.40        0.03      0.86 o 
  -1  -7   7        0.63        1.06      0.72 o 
   0  -7   7       12.98        8.27      4.48 o 
   1  -7   7        0.09        0.31      1.30 o 
   2  -7   7       29.59       30.83      2.66 o 
   3  -7   7       49.58       45.66      4.43 o 
   4  -7   7        5.09        5.44      2.81 o 
   5  -7   7        0.07        1.54      1.66 o 
   6  -7   7        3.86        5.90      1.48 o 
  -3  -6   7       10.91       18.30      2.30 o 
  -2  -6   7        1.83        1.03      0.83 o 
  -1  -6   7       33.41       31.03      2.54 o 
   0  -6   7       12.08       13.77      3.63 o 
   1  -6   7        0.01        0.45      0.77 o 
   2  -6   7        5.28        7.06      2.37 o 
   3  -6   7       56.15       56.14      3.24 o 
   4  -6   7        5.33        5.58      1.90 o 
   5  -6   7       14.76       16.78      2.46 o 
   6  -6   7       36.64       39.37      2.59 o 
   7  -6   7        1.17        0.57      1.25 o 
  -4  -5   7       10.33       12.50      1.99 o 
  -3  -5   7        4.99        5.52      1.69 o 
  -2  -5   7       14.62       10.05      3.34 o 
  -1  -5   7      120.62      109.74      7.27 o 
   0  -5   7        1.17        2.35      1.85 o 
   1  -5   7       71.63       68.05      3.51 o 
   2  -5   7        5.08        5.26      1.92 o 
   3  -5   7        1.77        1.90      1.63 o 
   4  -5   7        9.51       11.84      4.30 o 
   5  -5   7        9.66       13.56      6.80 o 
   6  -5   7        8.40        8.10      3.29 o 
   7  -5   7        9.61        7.77      2.95 o 
   8  -5   7        5.54        4.95      2.23 o 
  -4  -4   7       10.31        9.80      1.38 o 
  -3  -4   7        3.06        2.90      0.85 o 
  -2  -4   7       74.66       77.32      2.65 o 
  -1  -4   7       26.60       24.03      1.42 o 
   0  -4   7       36.20       32.53      3.59 o 
   1  -4   7        1.60        1.01      0.87 o 
   2  -4   7        9.51       10.69      3.30 o 
   3  -4   7       29.45       29.44      2.36 o 
   4  -4   7       32.18       31.02      7.99 o 
   5  -4   7       21.42       21.93      1.97 o 
   6  -4   7        2.19        0.46      0.60 o 
   7  -4   7       20.29       18.55      1.84 o 
   8  -4   7        0.78        0.60      0.92 o 
  -5  -3   7        1.66        1.22      1.23 o 
  -4  -3   7       52.21       52.80      5.82 o 
  -3  -3   7       66.52       67.96      2.16 o 
  -2  -3   7      145.38      152.92      5.65 o 
  -1  -3   7        3.47        4.51      1.29 o 
   0  -3   7        0.20        0.65      0.49 o 
   1  -3   7        6.12        6.25      1.72 o 
   2  -3   7        2.92        2.57      0.93 o 
   3  -3   7      143.97      153.13      5.68 o 
   4  -3   7       14.28       16.07      5.15 o 
   5  -3   7      102.77       99.75      4.03 o 
   6  -3   7       14.56       11.49      6.38 o 
   7  -3   7       45.03       46.47      2.85 o 
   8  -3   7        0.97        2.29      0.92 o 
   9  -3   7        0.17        0.42      0.87 o 
  -5  -2   7      161.95      175.19      5.52 o 
  -4  -2   7       17.63       12.18      4.16 o 
  -3  -2   7      115.45      114.43      2.95 o 
  -2  -2   7       10.00       10.07      2.38 o 
  -1  -2   7       60.46       59.18      2.42 o 
   0  -2   7        5.95        6.71      1.72 o 
   1  -2   7       35.18       32.07      2.72 o 
   2  -2   7        0.34        0.69      0.50 o 
   3  -2   7       11.08       11.07      1.16 o 
   4  -2   7        0.97        0.60      1.03 o 
   5  -2   7      308.65      327.08      6.41 o 
   6  -2   7        3.67        4.42      2.25 o 
   7  -2   7       21.28       18.81      7.13 o 
   8  -2   7        0.00        0.55      1.15 o 
   9  -2   7        0.26        1.34      1.24 o 
  -5  -1   7        0.06        1.15      1.29 o 
  -4  -1   7        1.09        2.46      1.40 o 
  -3  -1   7       91.10       87.58      3.79 o 
  -2  -1   7     1775.09     1786.94     32.52 o 
  -1  -1   7       73.10       81.39      2.42 o 
   0  -1   7       14.39       15.27      2.14 o 
   1  -1   7       73.87       83.27      3.81 o 
   2  -1   7        6.85        8.80      2.58 o 
   3  -1   7       17.55       15.20      1.04 o 
   4  -1   7       49.18       47.69      2.69 o 
   5  -1   7       36.55       36.06      1.44 o 
   6  -1   7      137.71      135.66      7.37 o 
   7  -1   7        0.28        0.73      1.12 o 
   8  -1   7       43.30       43.01      2.96 o 
   9  -1   7       33.98       34.83      4.35 o 
  -5   0   7        2.30        1.45      2.33 o 
  -4   0   7       14.17       13.74      7.03 o 
  -3   0   7      311.20      301.86      8.91 o 
  -2   0   7        1.63        2.33      1.36 o 
  -1   0   7      214.98      213.25      4.43 o 
   0   0   7      219.53      237.08      3.26 o 
   1   0   7      127.05      150.90      4.11 o 
   2   0   7      186.93      208.20      4.31 o 
   3   0   7        0.09       -0.06      0.65 o 
   4   0   7      408.77      434.97      4.62 o 
   5   0   7       82.43       82.80      1.32 o 
   6   0   7      172.07      183.60      6.03 o 
   7   0   7       33.34       34.51      3.47 o 
   8   0   7        0.01        0.57      1.08 o 
   9   0   7        9.81        8.11      3.28 o 
  -4   1   7        4.52        5.52      2.17 o 
  -3   1   7       24.55       23.12      1.19 o 
  -2   1   7       36.83       33.49      1.54 o 
  -1   1   7        6.31        9.21      2.45 o 
   0   1   7       31.10       34.66      1.62 o 
   1   1   7        3.55        5.25      1.48 o 
   2   1   7       87.39      102.28      3.46 o 
   3   1   7      272.03      303.94      6.40 o 
   4   1   7        1.76        1.87      0.57 o 
   5   1   7      140.28      139.64      1.73 o 
   6   1   7       95.22       98.04      4.82 o 
   7   1   7        0.12       -0.31      1.30 o 
   8   1   7        0.17        0.66      2.35 o 
   9   1   7       42.23       44.16      4.52 o 
  -5   2   7        2.27        1.01      1.59 o 
  -4   2   7       78.13       89.78      3.92 o 
  -3   2   7        1.75        1.34      1.12 o 
  -2   2   7       16.38       15.60      1.21 o 
  -1   2   7      269.48      282.69      4.46 o 
   0   2   7        5.60        6.05      1.67 o 
   1   2   7        6.86       10.84      2.76 o 
   2   2   7      101.13      103.30      2.57 o 
   3   2   7        3.95        3.74      1.12 o 
   4   2   7       18.79       21.63      1.29 o 
   5   2   7      615.08      661.36      6.76 o 
   6   2   7      188.66      193.87      7.06 o 
   7   2   7       89.12       77.43      4.51 o 
   8   2   7       50.01       53.18      3.05 o 
   9   2   7        3.49        2.90      1.66 o 
  -4   3   7       60.32       60.04      3.12 o 
  -3   3   7        4.81        3.93      1.82 o 
  -2   3   7      222.13      230.01      6.98 o 
  -1   3   7        6.05        5.00      1.51 o 
   0   3   7       36.83       37.91      2.35 o 
   1   3   7       37.86       38.86      1.80 o 
   2   3   7        4.78        5.16      1.46 o 
   3   3   7        1.01        0.83      0.64 o 
   4   3   7       21.81       23.21      1.35 o 
   5   3   7        5.11        4.53      0.83 o 
   6   3   7       11.35        8.44      4.79 o 
   7   3   7      106.24      113.59      4.33 o 
   8   3   7       79.08       76.36      4.21 o 
   9   3   7      284.24      314.32     16.02 o 
  -4   4   7        3.98        3.70      1.80 o 
  -3   4   7       14.10       11.86      6.27 o 
  -2   4   7       18.00       17.31      2.43 o 
  -1   4   7        4.73        3.10      0.99 o 
   0   4   7       10.22        9.98      2.67 o 
   1   4   7       23.56       20.15      1.30 o 
   2   4   7      191.02      211.42      4.48 o 
   3   4   7       13.43       20.17      3.58 o 
   4   4   7      335.78      354.62      4.72 o 
   5   4   7        0.14        0.37      0.86 o 
   6   4   7       10.02       11.34      5.22 o 
   7   4   7        3.45        2.40      1.64 o 
   8   4   7       29.14       29.03      2.88 o 
   9   4   7       13.35       13.98      3.30 o 
  -4   5   7        7.51        4.36      3.12 o 
  -3   5   7       63.51       71.54      5.55 o 
  -2   5   7       12.60       13.05      2.18 o 
  -1   5   7       50.60       47.23      2.33 o 
   0   5   7        2.89        2.71      1.02 o 
   1   5   7       18.88       17.02      3.32 o 
   2   5   7       41.71       39.16      2.05 o 
   3   5   7      196.32      190.62      5.42 o 
   4   5   7      115.75      113.10      3.42 o 
   5   5   7        3.54        3.64      1.20 o 
   6   5   7       76.12       76.09      3.80 o 
   7   5   7       33.14       33.51      2.64 o 
   8   5   7        0.78        0.45      1.18 o 
  -3   6   7       14.11       10.28      5.82 o 
  -2   6   7        1.54        1.45      1.34 o 
  -1   6   7       50.05       52.91      2.16 o 
   0   6   7        0.07        0.39      0.51 o 
   1   6   7       54.65       53.40      2.97 o 
   2   6   7       18.86       18.56      2.87 o 
   3   6   7       11.33       13.38      2.95 o 
   4   6   7        0.00        0.68      0.65 o 
   5   6   7       36.00       31.91      1.69 o 
   6   6   7        0.06        0.46      1.64 o 
   7   6   7       20.01       16.81      6.95 o 
  -2   7   7        2.92        1.97      1.34 o 
  -1   7   7        9.40       12.24      1.32 o 
   0   7   7        0.89        0.43      0.66 o 
   1   7   7        0.12        0.29      0.64 o 
   2   7   7       20.62       17.42      3.18 o 
   3   7   7       11.29       10.37      3.11 o 
   4   7   7        0.87        0.05      0.94 o 
   5   7   7       44.95       40.75      2.38 o 
   6   7   7       24.61       22.16      9.11 o 
   7   7   7        0.65        2.92      1.64 o 
  -1   8   7        5.36        7.73      3.25 o 
   0   8   7       27.74       29.83      2.64 o 
   1   8   7        1.98        2.21      0.93 o 
   2   8   7        0.09        0.44      0.85 o 
   3   8   7       28.47       27.26      2.80 o 
   4   8   7        6.80        2.90      1.35 o 
   5   8   7       36.69       28.26      3.94 o 
   6   8   7       60.77       52.29      4.12 o 
   1   9   7        2.99        1.89      1.33 o 
   2   9   7        0.55        0.50      0.70 o 
   3   9   7        1.48        1.22      1.24 o 
   4   9   7        1.56        1.58      1.27 o 
   1  -8   8        0.04       -0.33      0.83 o 
   2  -8   8        9.68       10.25      6.76 o 
   3  -8   8        0.30        0.57      2.31 o 
  -1  -7   8        7.52        5.79      1.28 o 
   0  -7   8        6.18        1.41      2.03 o 
   1  -7   8       18.29       12.84      4.75 o 
   2  -7   8        2.30        2.38      1.36 o 
   3  -7   8        1.12        0.52      1.37 o 
   4  -7   8        2.52        1.20      1.70 o 
   5  -7   8      107.82      118.62      4.94 o 
  -2  -6   8       13.53       22.12      3.91 o 
  -1  -6   8       24.31       17.89      1.75 o 
   0  -6   8       11.79       11.31      5.54 o 
   1  -6   8       52.48       50.09      3.31 o 
   2  -6   8        2.70        1.93      1.56 o 
   3  -6   8        9.68        8.39      5.58 o 
   4  -6   8       21.04       20.00      2.86 o 
   5  -6   8       69.15       61.12      4.24 o 
   6  -6   8        3.79        2.93      1.29 o 
  -3  -5   8        1.04        1.18      0.86 o 
  -2  -5   8        0.04        0.52      0.74 o 
  -1  -5   8       24.94       19.43      2.49 o 
   0  -5   8      378.73      358.82     11.37 o 
   1  -5   8       13.90        8.07      4.12 o 
   2  -5   8       27.61       28.98      6.09 o 
   3  -5   8       67.58       70.16      9.08 o 
   4  -5   8       29.94       27.26      2.26 o 
   5  -5   8        0.01        0.60      1.32 o 
   6  -5   8        0.07        1.34      1.30 o 
   7  -5   8       10.08        4.89      4.24 o 
  -3  -4   8       62.94       70.81      2.22 o 
  -2  -4   8        0.56        0.52      0.60 o 
  -1  -4   8       29.72       26.78      1.81 o 
   0  -4   8       18.24       16.48      1.70 o 
   1  -4   8      237.07      216.00      7.09 o 
   2  -4   8      116.95      111.95      5.67 o 
   3  -4   8      275.21      329.61     15.31 o 
   4  -4   8      112.05      115.16      7.71 o 
   5  -4   8      404.36      414.93      9.37 o 
   6  -4   8        3.98        3.68      1.89 o 
   7  -4   8       35.61       33.81      4.00 o 
   8  -4   8        9.92        5.64      3.83 o 
  -4  -3   8        2.41        3.99      1.84 o 
  -3  -3   8        0.01        0.42      0.61 o 
  -2  -3   8       84.64       88.09      5.35 o 
  -1  -3   8        0.00        0.29      0.65 o 
   0  -3   8       26.66       17.99      2.52 o 
   1  -3   8       22.27       21.82      1.66 o 
   2  -3   8       15.55       12.81      3.50 o 
   3  -3   8        2.47        1.71      1.45 o 
   4  -3   8     1363.79     1513.45     16.83 o 
   5  -3   8      875.02      974.02     37.94 o 
   6  -3   8       30.38       28.81      3.56 o 
   7  -3   8        3.31        5.85      2.58 o 
   8  -3   8        7.20        7.83      4.55 o 
  -4  -2   8        0.76        0.09      0.96 o 
  -3  -2   8      270.42      282.43      8.33 o 
  -2  -2   8       43.38       42.39      1.66 o 
  -1  -2   8        8.42        9.22      3.11 o 
   0  -2   8        4.04        2.60      1.29 o 
   1  -2   8        2.63        1.88      1.05 o 
   2  -2   8        0.31        1.11      0.64 o 
   3  -2   8        1.25        1.57      1.14 o 
   4  -2   8        0.54        0.49      0.83 o 
   5  -2   8       10.10       11.40      4.46 o 
   6  -2   8      241.17      251.72      6.23 o 
   7  -2   8       36.99       36.52      2.51 o 
   8  -2   8       98.95      113.04      4.67 o 
  -4  -1   8        9.32        6.17      5.07 o 
  -3  -1   8       10.60        7.06      2.83 o 
  -2  -1   8       69.02       66.99      2.61 o 
  -1  -1   8       38.25       35.12      2.76 o 
   0  -1   8       25.35       24.20      1.26 o 
   1  -1   8       20.29       23.31      1.43 o 
   2  -1   8       17.06       15.76      1.24 o 
   3  -1   8       63.14       69.37      1.95 o 
   4  -1   8        6.87        5.96      2.08 o 
   5  -1   8        7.05        7.09      2.41 o 
   6  -1   8        0.18       -0.63      1.38 o 
   7  -1   8        3.97        3.52      3.23 o 
   8  -1   8        1.72        1.16      2.00 o 
   9  -1   8      164.41      177.26      6.52 o 
  -4   0   8        1.97        1.48      1.81 o 
  -3   0   8       22.34       14.80      6.09 o 
  -2   0   8       22.34       20.69      1.33 o 
  -1   0   8        0.71        1.83      0.89 o 
   0   0   8       60.33       61.60      3.09 o 
   1   0   8        1.87        0.95      0.50 o 
   2   0   8      136.48      136.26      2.94 o 
   3   0   8       16.80       13.66      1.52 o 
   4   0   8        5.21        4.39      2.06 o 
   5   0   8      274.84      286.03      5.69 o 
   6   0   8        6.27        5.67      1.90 o 
   7   0   8       62.60       70.04      3.55 o 
   8   0   8       31.33       36.62      6.33 o 
   9   0   8       18.53       15.61      1.86 o 
  -4   1   8       10.03       12.99      7.43 o 
  -3   1   8        0.08        1.15      1.01 o 
  -2   1   8      163.84      166.28      6.23 o 
  -1   1   8       80.01       83.10      4.85 o 
   0   1   8      194.59      207.70      6.53 o 
   1   1   8      118.04      121.82      3.20 o 
   2   1   8       54.38       54.59      3.00 o 
   3   1   8       89.58       87.30      2.90 o 
   4   1   8       97.97      102.22      2.29 o 
   5   1   8        0.58        0.48      0.49 o 
   6   1   8       60.27       63.36      3.99 o 
   7   1   8        0.85        1.39      1.19 o 
   8   1   8        0.87        1.08      1.82 o 
   9   1   8       28.78       27.66      5.90 o 
  -4   2   8        8.32        4.44      2.98 o 
  -3   2   8        0.60        0.28      0.79 o 
  -2   2   8        4.06        3.92      1.87 o 
  -1   2   8      115.48      120.74      6.82 o 
   0   2   8        8.15        8.86      2.44 o 
   1   2   8       70.12       69.37      2.89 o 
   2   2   8        2.08        2.43      0.87 o 
   3   2   8        1.38        1.52      0.88 o 
   4   2   8       23.81       21.72      1.85 o 
   5   2   8        1.56        0.72      0.49 o 
   6   2   8       10.95        9.15      5.09 o 
   7   2   8        0.02        1.24      1.09 o 
   8   2   8        0.97        0.28      1.16 o 
   9   2   8        5.29        5.21      2.40 o 
  -3   3   8       35.95       35.06      2.55 o 
  -2   3   8        7.53        4.09      2.47 o 
  -1   3   8       20.12       21.93      1.37 o 
   0   3   8       20.21       21.25      1.19 o 
   1   3   8       17.06       16.99      1.53 o 
   2   3   8       26.78       24.58      1.85 o 
   3   3   8       51.43       48.86      2.44 o 
   4   3   8       42.64       41.42      2.87 o 
   5   3   8        5.56        5.34      1.81 o 
   6   3   8       11.25       14.36      3.95 o 
   7   3   8       30.96       31.18      2.78 o 
   8   3   8        0.19        2.24      1.54 o 
  -3   4   8       22.67       27.72      2.44 o 
  -2   4   8       12.90       12.30      4.62 o 
  -1   4   8      106.36      111.56      2.48 o 
   0   4   8       90.80       98.94      3.10 o 
   1   4   8        0.03        0.71      0.52 o 
   2   4   8        6.97        7.80      2.55 o 
   3   4   8       13.57       12.93      1.64 o 
   4   4   8       35.71       38.75      2.54 o 
   5   4   8        6.43        4.55      1.99 o 
   6   4   8       12.51       12.45      5.84 o 
   7   4   8       15.91       13.11      4.36 o 
   8   4   8        2.19        0.94      1.15 o 
  -2   5   8       67.45       73.93      3.83 o 
  -1   5   8        0.11        0.54      0.79 o 
   0   5   8      140.60      143.99      8.00 o 
   1   5   8        9.47        9.40      2.99 o 
   2   5   8        7.00        6.64      2.02 o 
   3   5   8       10.96       13.59      1.75 o 
   4   5   8       83.07       85.31      4.59 o 
   5   5   8        3.38        3.80      1.00 o 
   6   5   8        7.90        6.12      2.59 o 
   7   5   8       23.64       19.27      2.23 o 
   8   5   8        1.29        1.51      1.69 o 
  -2   6   8       12.33       10.85      2.15 o 
  -1   6   8        0.05        1.01      0.89 o 
   0   6   8       85.78       89.22      5.08 o 
   1   6   8      124.85      115.95      4.19 o 
   2   6   8       59.58       49.49      3.87 o 
   3   6   8      197.14      202.69      5.67 o 
   4   6   8       15.31       12.09      1.87 o 
   5   6   8       49.67       38.63      2.32 o 
   6   6   8       10.93        8.59      3.37 o 
   7   6   8        1.33        2.87      1.79 o 
  -1   7   8        2.47        1.47      1.54 o 
   0   7   8        6.62        4.93      1.67 o 
   1   7   8        3.29        2.86      1.13 o 
   2   7   8       22.87       17.99      2.14 o 
   3   7   8       65.03       57.90      3.68 o 
   4   7   8      423.80      401.79     14.16 o 
   5   7   8       43.79       27.19      4.03 o 
   6   7   8       12.36        9.28      3.91 o 
   1   8   8        0.15        1.06      0.93 o 
   2   8   8       12.65       10.98      2.97 o 
   3   8   8        0.11       -0.16      0.83 o 
   4   8   8       15.74       10.94      3.92 o 
   0  -6   9       12.45        8.23      4.44 o 
   1  -6   9        8.74        5.29      3.51 o 
   2  -6   9       33.21       37.68      2.79 o 
   3  -6   9       27.20       27.91      2.32 o 
   4  -6   9       62.83       67.45      9.18 o 
   5  -6   9        2.83        4.53      2.39 o 
  -1  -5   9        0.71        0.70      0.75 o 
   0  -5   9        0.53        0.87      1.05 o 
   1  -5   9        0.00        2.28      1.68 o 
   2  -5   9       17.45       15.04      2.06 o 
   3  -5   9        0.02       -0.41      1.31 o 
   4  -5   9      126.22      130.92      7.87 o 
   5  -5   9       13.24       11.98      7.66 o 
   6  -5   9        2.62        2.11      1.49 o 
  -2  -4   9        2.72        5.09      1.90 o 
  -1  -4   9       16.16       23.59      1.64 o 
   0  -4   9       66.29       73.15      2.50 o 
   1  -4   9        4.47        3.75      1.22 o 
   2  -4   9        0.01        1.30      1.16 o 
   3  -4   9        8.52       10.21      5.89 o 
   4  -4   9       24.43       19.47      8.28 o 
   5  -4   9       74.56       73.85      3.77 o 
   6  -4   9       39.89       46.09      3.50 o 
   7  -4   9       32.13       31.78      3.12 o 
  -2  -3   9       15.48       16.46      3.96 o 
  -1  -3   9        0.92        1.58      1.24 o 
   0  -3   9      140.89      148.63      3.45 o 
   1  -3   9        9.18        6.30      2.70 o 
   2  -3   9        8.73        7.26      2.93 o 
   3  -3   9       77.92       81.80      3.54 o 
   4  -3   9        7.44        5.79      3.22 o 
   5  -3   9       14.32       15.56      7.11 o 
   6  -3   9        0.22        0.30      0.97 o 
   7  -3   9        4.42        3.14      1.67 o 
  -3  -2   9        2.41        1.27      1.08 o 
  -2  -2   9       41.44       37.38      2.74 o 
  -1  -2   9        4.97        3.90      1.64 o 
   0  -2   9      118.98      123.23      3.89 o 
   1  -2   9       49.23       53.31      2.06 o 
   2  -2   9        4.59        3.79      1.21 o 
   3  -2   9       45.46       45.06      2.84 o 
   4  -2   9       20.53       20.33      2.22 o 
   5  -2   9       15.70       16.39      2.13 o 
   6  -2   9       33.80       31.83      2.48 o 
   7  -2   9       20.19       21.80      8.47 o 
   8  -2   9       69.67       71.90      5.22 o 
  -3  -1   9       28.22       25.38      3.04 o 
  -2  -1   9      134.08      140.77      4.27 o 
  -1  -1   9       97.07      107.83      2.59 o 
   0  -1   9        1.11        0.62      0.61 o 
   1  -1   9       33.47       36.21      2.16 o 
   2  -1   9       32.99       31.76      2.31 o 
   3  -1   9        0.55        0.54      0.54 o 
   4  -1   9       85.07       88.32      3.26 o 
   5  -1   9        1.32        0.55      0.63 o 
   6  -1   9      163.33      161.31      5.42 o 
   7  -1   9        3.77        2.93      2.62 o 
   8  -1   9        0.18       -0.08      1.35 o 
  -3   0   9       20.78       19.01      3.84 o 
  -2   0   9      130.23      126.13      3.12 o 
  -1   0   9       15.53       15.92      1.55 o 
   0   0   9        6.02        5.72      1.90 o 
   1   0   9        7.88        7.29      2.47 o 
   2   0   9        0.44        0.23      0.58 o 
   3   0   9        7.37        5.63      2.26 o 
   4   0   9        1.93        2.64      0.93 o 
   5   0   9       20.84       18.30      1.18 o 
   6   0   9       35.03       30.57      3.31 o 
   7   0   9        7.36        6.77      1.75 o 
   8   0   9        5.39        4.46      2.29 o 
  -3   1   9       19.47       20.54      2.85 o 
  -2   1   9       16.36       14.57      5.59 o 
  -1   1   9      638.62      707.77      6.93 o 
   0   1   9      341.62      377.62      5.90 o 
   1   1   9       14.13       14.80      1.48 o 
   2   1   9        9.48       10.13      2.49 o 
   3   1   9       43.05       42.55      2.18 o 
   4   1   9       31.71       31.81      2.54 o 
   5   1   9        0.87        0.55      0.46 o 
   6   1   9       39.44       36.47      2.94 o 
   7   1   9       54.82       54.89      3.63 o 
   8   1   9        4.54        2.00      1.07 o 
  -2   2   9       21.68       13.77      5.82 o 
  -1   2   9       62.87       63.04      4.20 o 
   0   2   9        5.81        4.80      1.38 o 
   1   2   9      198.41      208.41      6.19 o 
   2   2   9        7.91        8.63      2.58 o 
   3   2   9      205.13      225.25      7.12 o 
   4   2   9        0.30        0.57      0.53 o 
   5   2   9      151.81      162.41      3.44 o 
   6   2   9        0.36        0.63      1.66 o 
   7   2   9       76.06       77.52      7.39 o 
   8   2   9        5.95        7.19      3.95 o 
  -2   3   9       18.31       15.31      2.00 o 
  -1   3   9        2.16        1.78      1.20 o 
   0   3   9        7.42        6.58      1.79 o 
   1   3   9       12.76       10.41      4.07 o 
   2   3   9       24.94       24.40      1.63 o 
   3   3   9       35.41       36.70      2.10 o 
   4   3   9       48.93       47.35      3.01 o 
   5   3   9       16.96       20.25      2.82 o 
   6   3   9       57.74       50.43      5.90 o 
   7   3   9        0.20        1.61      1.89 o 
   8   3   9       10.52        7.51      3.64 o 
  -2   4   9        0.05       -0.39      1.35 o 
  -1   4   9        5.04        2.50      1.82 o 
   0   4   9       62.82       66.21      4.04 o 
   1   4   9       19.02       13.57      4.30 o 
   2   4   9        2.64        3.45      1.29 o 
   3   4   9       10.54        9.86      2.85 o 
   4   4   9        3.66        4.58      1.23 o 
   5   4   9        0.00        0.72      0.56 o 
   6   4   9       60.69       69.12      9.83 o 
   7   4   9      167.17      149.52      5.51 o 
  -1   5   9       45.15       43.59      3.91 o 
   0   5   9       50.34       46.78      3.95 o 
   1   5   9        5.03        2.06      1.27 o 
   2   5   9        1.99        2.78      1.09 o 
   3   5   9        0.02        0.83      0.79 o 
   4   5   9       49.81       44.18      2.82 o 
   5   5   9       11.79       11.20      1.81 o 
   6   5   9        9.43        6.84      2.27 o 
   7   5   9        4.83        1.82      2.26 o 
   0   6   9       28.70       24.87      1.92 o 
   1   6   9        3.49        4.37      1.48 o 
   2   6   9        0.98        0.96      0.60 o 
   3   6   9       86.32       79.99      4.49 o 
   4   6   9       19.71       12.63      3.67 o 
   5   6   9       93.46       84.47      2.88 o 
   6   6   9       37.03       39.74      7.34 o 
   2   7   9       29.53       29.78      2.94 o 
   3   7   9        7.68        5.39      2.10 o 
   4   7   9       17.50        8.64      3.06 o 
   1  -5  10       27.85       23.69      7.23 o 
   2  -5  10        3.68        2.20      2.19 o 
   3  -5  10       10.98        7.16      4.48 o 
   4  -5  10       27.95       35.62      4.31 o 
   0  -4  10       12.72        8.99      3.45 o 
   1  -4  10       16.51       12.01      4.99 o 
   2  -4  10      128.78      137.28      4.98 o 
   3  -4  10        4.92        3.10      3.17 o 
   4  -4  10        1.25        2.19      2.23 o 
   5  -4  10       30.62       27.02      4.02 o 
  -1  -3  10        2.18        0.75      0.64 o 
   0  -3  10        1.04        1.79      1.08 o 
   1  -3  10      406.52      422.65      7.66 o 
   2  -3  10       23.15       17.98      2.34 o 
   3  -3  10        1.06        0.71      0.78 o 
   4  -3  10       38.30       31.57      4.00 o 
   5  -3  10       17.65       19.73      9.19 o 
   6  -3  10        1.29        0.98      1.67 o 
  -1  -2  10       19.99       17.24      3.42 o 
   0  -2  10       41.89       41.99      3.54 o 
   1  -2  10       13.63       14.41      4.17 o 
   2  -2  10       57.13       51.52      4.59 o 
   3  -2  10       98.74      100.16      5.18 o 
   4  -2  10      191.09      211.66      4.34 o 
   5  -2  10      208.80      209.94      7.80 o 
   6  -2  10       47.64       42.66      4.57 o 
   7  -2  10      159.27      164.08      7.43 o 
  -1  -1  10       34.88       33.60      2.06 o 
   0  -1  10       34.31       35.21      2.11 o 
   1  -1  10        1.15        0.35      0.50 o 
   2  -1  10        0.51        0.60      0.66 o 
   3  -1  10        0.11        0.27      0.45 o 
   4  -1  10        1.44        0.36      0.85 o 
   5  -1  10      191.99      203.24      3.65 o 
   6  -1  10      832.67      945.46     15.43 o 
   7  -1  10      130.99      136.81      6.94 o 
  -1   0  10      193.53      191.04      6.30 o 
   0   0  10        2.38        2.54      1.24 o 
   1   0  10        5.39        3.80      1.52 o 
   2   0  10       55.00       55.39      3.20 o 
   3   0  10       63.37       67.33      2.21 o 
   4   0  10       12.26       11.37      3.51 o 
   5   0  10        2.04        1.99      0.80 o 
   6   0  10        1.37        0.54      2.83 o 
   7   0  10       77.09       82.90      8.53 o 
  -1   1  10       48.82       52.00      3.43 o 
   0   1  10       54.30       48.43      3.96 o 
   1   1  10       28.20       29.23      1.68 o 
   2   1  10       55.08       61.40      2.74 o 
   3   1  10        0.52        0.98      0.88 o 
   4   1  10       12.19       10.40      1.54 o 
   5   1  10        1.78        1.60      0.81 o 
   6   1  10        0.81        0.63      1.46 o 
   7   1  10        1.32        0.20      1.45 o 
  -1   2  10       19.24       13.45      7.66 o 
   0   2  10       17.36       17.93      1.84 o 
   1   2  10        1.26        1.30      1.12 o 
   2   2  10        0.02        0.08      0.85 o 
   3   2  10       80.23       75.73      3.03 o 
   4   2  10        0.44        0.27      0.58 o 
   5   2  10        5.76        6.83      1.07 o 
   6   2  10      107.77      110.94      6.90 o 
   7   2  10       13.49        8.69      6.40 o 
   0   3  10       95.45      101.34      2.90 o 
   1   3  10      142.05      141.63      4.61 o 
   2   3  10        5.41        2.67      1.32 o 
   3   3  10        0.01        0.24      0.59 o 
   4   3  10       23.85       24.09      2.61 o 
   5   3  10        4.05        2.88      1.67 o 
   6   3  10       23.32       21.38      2.60 o 
   7   3  10        8.34        6.84      5.08 o 
   0   4  10       26.11       25.58      2.95 o 
   1   4  10       16.23       17.39      3.08 o 
   2   4  10       39.06       37.44      3.64 o 
   3   4  10       12.98        7.48      2.84 o 
   4   4  10        0.04        0.82      0.62 o 
   5   4  10        4.55        3.11      1.55 o 
   6   4  10       17.17       11.68      6.27 o 
   1   5  10       22.43       24.79      2.38 o 
   2   5  10        5.84        5.79      2.91 o 
   3   5  10        9.92        8.29      3.50 o 
   4   5  10        1.06        1.06      0.88 o 
   5   5  10       53.09       59.14      4.03 o 
   3  -3  11       17.62       13.31      1.43 o 
   2  -2  11        2.61        0.89      0.77 o 
   3  -2  11       14.03       18.56      5.67 o 
   4  -2  11        3.52        2.79      1.54 o 
   5  -2  11       56.60       57.52      3.69 o 
   1  -1  11       88.85       95.37      2.95 o 
   2  -1  11        9.07        5.52      2.14 o 
   3  -1  11       33.51       35.25      1.94 o 
   4  -1  11       16.23       14.82      1.97 o 
   5  -1  11        9.23        7.23      3.52 o 
   1   0  11       34.00       32.61      2.68 o 
   2   0  11        0.57        0.21      0.85 o 
   3   0  11        1.40        1.90      0.56 o 
   4   0  11       13.08       11.13      2.11 o 
   5   0  11       29.77       25.84      2.96 o 
   1   1  11       17.92       19.14      1.46 o 
   2   1  11       13.27       11.80      3.43 o 
   3   1  11        3.65        3.45      1.60 o 
   4   1  11        0.90        1.24      0.84 o 
   5   1  11       12.56       10.84      8.95 o 
   2   2  11        5.68        4.08      1.68 o 
   3   2  11        0.10        0.20      0.62 o 
   4   2  11       10.01        4.99      2.60 o 
   5   2  11        0.78        1.01      1.10 o 
   2   3  11       64.76       69.23      3.52 o 
   3   3  11        0.82        0.75      0.60 o 
   4   3  11       22.36       20.24      1.93 o 
                                                 
